# Supplementary material for: Genomics of deletion 7 and 7q in myeloid neoplasm: from pathogenic culprits to potential synthetic lethal therapeutic targets
Source: Leukemia. 2023 Aug 26;37(10):2082–93. doi: 10.1038/s41375-023-02003-x (PMC10539177; doi:10.1038/s41375-023-02003-x)
Supplement: Supplementary file 2 — Supplementary Table 4 [file 41375_2023_2003_MOESM2_ESM.xlsx]

## Sheet: CCF
CCF_number	Gene	c.DNA	AA change	VAF (%)
1	DNMT3A	c.C2128T	p.R710C	83.5443	missense
1	SF3B1	c.A2342G	p.D781G	43.3735	missense
2	BRCA2	c.A8113G	p.S2705G	31.25	missense
2	PCLO	c.G2884A	p.A962T	66.6667	missense
2	TP53	c.T304C	p.Y102H	47.619	missense
3	DNAJC21	c.G370C	p.E124Q	35.6643	missense
3	ETV6	c.T465A	p.D155E	53.7572	missense
3	FAT4	c.A8290C	p.N2764H	48.1481	missense
3	KDM6B	c.A2308C	p.K770Q	19.4444	missense
3	MSH2	c.A1321C	p.T441P	40.6452	missense
3	TET2	c.3410_3444del	p.E1137fs	30.3226	deletion_frameshift
3	TP53	c.C448G	p.R150G	69.7802	missense
4	RTEL1	c.C617T	p.A206V	34.5455	missense
5	NOTCH1	c.G4049T	p.R1350L	41.1483	missense
5	SAMD9	c.G2374A	p.V792I	21.6867	missense
6	G6PC3	c.C800G	p.S267C	33.3333	missense
6	TP53	c.A517T	p.K173X	44.4444	nonsense
6	TP53	c.G337A	p.G113S	60.274	missense
7	BCORL1	c.G3415A	p.V1139M	47.7876	missense
7	MUTYH	c.C847T	p.R398C	41.791	missense
7	TP53	c.442+1G>A		66.6667	splice_site
8	CBL	c.T1940C	p.M647T	50	missense
8	U2AF1	c.C101A	p.S34Y	15.7895	missense
9	ASXL1	c.1918_1928del	p.A640fs	39.4737	deletion_frameshift
9	CHEK2	c.G953A	p.R318H	45.6522	missense
9	CSF3R	c.C2221T	p.Q741X	48.659	nonsense
9	KDR	c.G2372A	p.R791Q	34.2857	missense
10	PTPN11	c.G1508T	p.G503V	30.5344	missense
10	TP53	c.G212C	p.R71P	92.5926	missense
11	FANCM	c.T4702G	p.S1568A	40	missense
12	FANCI	c.3654_3659del	p.1218_1220del	43.8596	deletion_frameshift
13	BRCA1	c.68_69del	p.E23fs	39.2857	deletion_frameshift
13	JAK3	c.G2152C	p.V718L	56.4516	missense
14	TP53	c.G31A	p.V11M	21.6216	missense
15	CDH1	c.T1244C	p.I415T	65.2174	missense
15	NOTCH1	c.C4571T	p.A1524V	47.3282	missense
16	BUB1B	c.A1227C	p.E409D	37.5	missense
17	TET2	c.C2839T	p.Q947X	45.8333	nonsense
18	BCOR	c.3538_3539insCGGC	p.Q1198fs	59.7222	deletion_frameshift
18	FAT4	c.T14473C	p.S4824P	34.375	missense
18	KDM6B	c.G964A	p.A322T	52	missense
18	KRAS	c.G35C	p.G12A	21.3115	missense
19	BRCA1	c.T595G	p.L199V	50.8333	missense
19	CDH1	c.G846A	p.M282I	54.7619	missense
19	EP300	c.C1282T	p.P428S	46.5753	missense
19	HAX1	c.C535T	p.R179W	35.9375	missense
19	TP53	c.T304C	p.Y102H	33.3333	missense
19	VHL	c.A10T	p.R4W	23.0769	missense
20	TP53	c.C421A	p.R141S	41.5094	missense
20	TP53	c.181delC	p.Q61fs	19.2661	deletion_frameshift
21	APC	c.T4634C	p.L1545P	37.037	missense
21	CDH1	c.G2413A	p.D805N	57.5758	missense
21	CSF3R	c.G1283A	p.R428K	48.7179	missense
21	KDR	c.G3193A	p.A1065T	36.5591	missense
21	RUNX1	c.G668A	p.R223H	53.0612	missense
23	FANCG	c.A1367T	p.H456L	56.4246	missense
23	GNAS	c.C1337T	p.P446L	33.3333	missense
23	RAD50	c.A2215G	p.I739V	61.5385	missense
23	TERT	c.G2020A	p.G674S	54.8387	missense
24	DNMT3A	c.G1701C	p.E567D	44.8276	missense
24	FANCA	c.C3430T	p.R1144W	65	missense
24	PMS2	c.G1243A	p.V415M	48.5714	missense
24	TP53	c.G131A	p.C44Y	66.6667	missense
25	BRCA1	c.C2269G	p.Q757E	66.6667	missense
25	BRIP1	c.T3199C	p.C1067R	33.3333	missense
25	SF3B1	c.C260A	p.P87H	41.9355	missense
25	TP53	c.G212T	p.R71L	33.7662	missense
26	CDAN1	c.A1826G	p.N609S	49.6689	missense
27	PTPN11	c.G1508C	p.G503A	33.3333	missense
27	TP53	c.G31A	p.V11M	33.7278	missense
28	BCORL1	c.G560C	p.G187A	38.6503	missense
28	CSF1R	c.C331A	p.L111I	62.8378	missense
28	TP53	c.A263G	p.Y88C	20	missense
28	TP53	c.G250A	p.V84M	28.5714	missense
29	NBN	c.T1720A	p.L574I	50	missense
29	TP53	c.C80A	p.A27D	13.4615	missense
29	TP53	c.C103T	p.Q35X	25.1969	nonsense
30	CDH1	c.G892A	p.A298T	43.1034	missense
30	FANCD2	c.3799delT	p.Y1267fs	40.3727	deletion_frameshift
30	TP53	c.C421T	p.R141C	23.6842	missense
31	DNMT3A	n.a.		21.8182	splice_site
31	NOTCH1	c.G4049T	p.R1350L	47.9339	missense
31	PCLO	c.A5617T	p.S1873C	64.1026	missense
31	PLA2G4C	c.G98A	p.R33Q	40.2542	missense
31	PTEN	c.C892G	p.Q298E	44.3182	missense
31	TP53	c.216_225del	p.L72fs	29.5238	deletion_frameshift
31	TP53	c.T341C	p.M114T	26.0274	missense
32	ASXL1	c.T2367A	p.C789X	28.6822	nonsense
32	CSF3R	c.G1900A	p.G634S	43.8776	missense
32	FAT4	c.C1850T	p.T617I	55.1402	missense
32	HOXB13	c.G610C	p.G204R	52.8	missense
32	NOTCH1	c.G236A	p.R79H	51.2397	missense
32	RAD50	c.A3902G	p.K1301R	55	missense
32	SETBP1	c.G2602A	p.D868N	35.4651	missense
32	SF3B1	c.A1856T	p.N619I	33.75	missense
32	TET2	c.G3479A	p.G1160E	40.1786	missense
32	TP53	c.G329T	p.C110F	41.2121	missense
33	JAK2	c.G1849T	p.V617F	32.6316	missense
33	MLH1	c.A1010G	p.E337G	54.5455	missense
33	TERT	c.G2371A	p.V791I	55.8376	missense
33	TNFAIP3	c.T2036C	p.I679T	44.6541	missense
33	TP53	c.G347A	p.R116Q	17.8218	missense
33	ZRSR2	c.C505T	p.R169X	17.9487	nonsense
34	BRAF	c.C374T	p.S125F	50.6757	missense
35	TET2	c.G3574T	p.G1192X	14.0244	nonsense
36	ASXL1	c.1542_1543del	p.T514fs	55.2239	deletion_frameshift
36	IDH2	c.G29A	p.R10Q	39.0438	missense
36	JAK3	c.C2444T	p.T815M	47.9339	missense
36	SETD2	c.G4250T	p.S1417I	50.6667	missense
36	TP53	c.G128A	p.R43H	49.0476	missense
36	U2AF1	c.A470C	p.Q157P	51.25	missense
37	RAD51	c.G337A	p.G113R	62.5	missense
37	WT1	c.T436C	p.W146R	16	missense
39	MSH6	c.C2855T	p.P952L	44.4444	missense
39	NOTCH1	c.2523_2525del	p.841_842del	47.6562	deletion_inframeshift
39	SAMD9	c.A242T	p.D81V	54.1667	missense
40	BRCA2	c.T4662G	p.S1554R	44.1176	missense
40	CBLB	c.C1480G	p.P494A	48.5549	missense
41	FANCM	c.C1576G	p.L526V	46.1538	missense
41	JAK2	c.G1849T	p.V617F	39.7351	missense
41	TP53	c.C353T	p.P118L	25.8258	missense
44	CBLC	c.C317T	p.A106V	36.7347	missense
44	GFI1B	c.G569A	p.R190Q	43.5556	missense
44	MUTYH	c.G439C	p.D147H	36.2162	missense
44	PCLO	c.G9376C	p.A3126P	17.3913	missense
44	TP53	c.G128A	p.R43H	74.4681	missense
45	ASXL1	c.2476delG	p.G826fs	18.2432	deletion_frameshift
45	CHEK2	c.G549C	p.L183F	57.6642	missense
45	FANCL	c.C238G	p.L80V	41.9048	missense
45	GNAS	c.C167T	p.A56V	57.971	missense
45	MSH6	c.C2870A	p.P957H	50.6912	missense
45	PCLO	c.T3950C	p.I1317T	50.3876	missense
45	TET2	c.4917dupG	p.V1639fs	15.0794	insertion_frameshift
45	TET2	c.G202A	p.G68R	44.4444	missense
47	ABL1	c.C2494A	p.H851N	45.283	missense
47	FAT4	c.G12647A	p.R4214H	42.8571	missense
47	TP53	c.G212C	p.R71P	16.6667	missense
48	DNMT3A	c.C1894A	p.H632N	14.5833	missense
48	RAD51D	c.C493G	p.L165V	44.4444	missense
48	TP53	c.465_466del	p.E155fs	22.2222	deletion_frameshift
49	ASXL1	c.1888_1910del	p.H630fs	30.9524	deletion_frameshift
49	BCORL1	c.G3604A	p.E1202K	100	missense
49	BRCA2	c.C9875T	p.P3292L	43.4783	missense
49	CSF2RB	c.C1523A	p.P508H	47.1154	missense
49	CSF3R	c.C2221T	p.Q741X	33.3333	nonsense
49	SETBP1	c.T2612C	p.I871T	45.1613	missense
50	CHEK2	c.C254T	p.P85L	44.8276	missense
50	GATA2	c.1126_1128del	p.376_376del	70	deletion_frameshift
50	JAK2	c.G1849T	p.V617F	42.1053	missense
50	MSH6	c.A3160T	p.I1054F	31.8182	missense
50	PRPF8	c.C1108G	p.P370A	66.6667	missense
51	NF1	c.C6792A	p.Y2264X	20	nonsense
51	SETBP1	c.G2960A	p.R987Q	60	missense
51	TP53	c.C346T	p.R116W	19.2	missense
52	APC	c.C7051T	p.P2351S	38.7755	missense
52	JAK2	c.T971C	p.I324T	46.3415	missense
53	BCOR	c.G907A	p.A303T	42.2222	missense
53	CDAN1	c.G1705C	p.G569R	52.1739	missense
53	CDAN1	c.T1649C	p.M550T	58.0357	missense
53	CHEK2	c.T868C	p.S136P	22.2222	missense
53	EZH2	c.718_719insTTAC	p.H279fs	16.8831	insertion_frameshift
53	NRAS	c.G37C	p.G13R	30.0654	missense
53	PCLO	c.C7171T	p.R2391C	51.5152	missense
53	PCLO	c.T14579C	p.F4860S	51.3889	missense
53	PMS2	c.G1361A	p.C457Y	68.3673	missense
53	TET2	c.C4964T	p.P1655L	39.4737	missense
54	ASXL1	c.C2077T	p.R882X	43.6364	nonsense
54	GATA2	c.1121_1132del	p.374_378del	19.3548	deletion_frameshift
54	PTPN11	c.G1508C	p.G503A	14.4186	missense
54	U2AF1	c.A470G	p.Q157R	35.3448	missense
55	CBLB	c.G2434A	p.D812N	64.2857	missense
55	CHEK2	c.C1028T	p.S343F	70.8333	missense
55	JAK2	c.G1849T	p.V617F	47.3684	missense
55	SETBP1	c.G2602A	p.D868N	37.8049	missense
55	SH2B3	c.G398A	p.C133Y	77.2727	missense
55	SRSF2	c.C284T	p.P95L	33.3333	missense
56	EP300	c.G5516T	p.G1839V	25.5814	missense
57	ATM	c.T4324C	p.Y1442H	50.6494	missense
57	CSF2RB	c.C826G	p.L276V	48.6667	missense
57	MRE11A	c.G1480A	p.E494K	52.3077	missense
57	SMC3	c.A1280G	p.K427R	60.7143	missense
57	TP53	c.C553A	p.Q185K	41.7722	missense
57	U2AF1	c.C101T	p.S34F	27.193	missense
58	CSNK1A1	c.C554T	p.A185V	33.3333	missense
58	DNMT3A	c.C2077T	p.R882C	46.3415	missense
58	IDH2	c.C28T	p.R10W	31.3043	missense
58	U2AF1	c.A470G	p.Q157R	48.6486	missense
59	BARD1	c.C280T	p.Q94X	60.8696	nonsense
59	BUB1B	c.C1478T	p.T493I	44.2857	missense
59	NF1	c.2793delA	p.P931fs	26.6667	deletion_frameshift
59	PRSS1	c.C264G	p.I88M	82.9787	missense
59	SETBP1	c.G2584A	p.E862K	47.4227	missense
59	SUZ12	c.C2036T	p.T679I	38.7755	missense
60	KDM6B	c.C458T	p.A153V	61.1111	missense
60	MPL	c.G1102T	p.V368L	35.0877	missense
60	NF1	c.G4243T	p.E1415X	73.8095	nonsense
60	RUNX1	c.C238T	p.R80C	28	missense
60	RUNX1T1	c.C1069T	p.R357W	30.9859	missense
61	EZH2	c.2053dupT	p.Y685fs	86.9565	insertion_frameshift
61	IDH2	c.G29A	p.R10Q	47.541	missense
61	PTPN11	c.C174A	p.N58K	27.7778	missense
61	TP53	c.318dupT	p.N107_S108delinsX	40	insertion_frameshift
62	DNAJC21	c.G662A	p.R221Q	37.0968	missense
62	PHF6	c.C820T	p.R274X	68.1818	nonsense
62	SETBP1	c.A682T	p.T228S	26.6667	missense
63	DNMT3A	c.T1739C	p.I580T	54.8387	missense
63	DNMT3A	c.1479dupG	p.Y494fs	32.5581	insertion_frameshift
63	IDH2	c.G29A	p.R10Q	42	missense
63	PCLO	c.G3974T	p.C1325F	29.7872	missense
64	CDAN1	c.C3135A	p.D1045E	51.2987	missense
64	TNFAIP3	c.G2231A	p.G744D	49.4118	missense
65	ADCY3	c.T2615C	p.I872T	39.2857	missense
65	ASXL1	c.C2077T	p.R882X	30.7692	nonsense
65	GALNT12	c.C889T	p.R297W	34.2105	missense
65	KDM6B	c.A2281G	p.T761A	27.7778	missense
65	KDR	c.C3584G	p.P1195R	56.1224	missense
65	RET	c.G304A	p.D102N	53.5211	missense
66	TET2	c.G4513A	p.A1505T	55.5556	missense
67	ATR	c.C4351T	p.R1451W	37.5	missense
67	NF1	c.G2132T	p.R711L	29.4118	missense
67	NF1	c.2131_2132insTG	p.R711fs	29.4118	insertion_frameshift
67	NFE2	c.201delC	p.P67fs	37.5	deletion_frameshift
67	RUNX1	c.G511A	p.D171N	57.7778	missense
68	GFI1B	c.A110T	p.D37V	46.3768	missense
68	TET2	c.2130_2131del	p.T710fs	36.4583	deletion_frameshift
68	TET2	c.A4402T	p.K1468X	30.5556	nonsense
69	KIT	c.A2447T	p.D816V	28.5714	missense
69	RTEL1	c.C1931T	p.P644L	43.1034	missense
70	FH	c.G473A	p.S158N	45.679	missense
70	GFI1	c.C1250T	p.T417M	49.0566	missense
72	ETV6	c.G1174T	p.E392X	19.2308	nonsense
72	EZH2	c.1275dupA	p.Q426fs	23.913	insertion_frameshift
72	POT1	c.G1111T	p.G371X	12.5	nonsense
73	IDH3A	c.G13T	p.A5S	45.7944	missense
73	PTPN11	c.G1530C	p.Q510H	50.1792	missense
73	RTEL1	c.C191T	p.T64I	48.6364	missense
73	RUNX1	c.C415G	p.R139G	42.3729	missense
73	SETBP1	c.G2608A	p.G870S	46.5704	missense
73	TET2	c.C1648T	p.R550X	43.6293	nonsense
74	U2AF1	c.A470C	p.Q157P	21.9178	missense
75	FANCM	c.G2578T	p.E860X	45.7627	nonsense
75	KDM6B	c.G1120A	p.V374I	47.1939	missense
75	NOTCH1	c.G4210A	p.E1404K	53.0055	missense
75	NOTCH1	c.A4819C	p.K1607Q	50.3145	missense
76	ASXL1	c.1888_1910del	p.H630fs	36.3636	deletion_frameshift
76	JAK3	c.C2773A	p.R925S	50.3704	missense
77	U2AF1	c.C101A	p.S34Y	17.3913	missense
79	FANCI	c.T824C	p.I275T	31.5789	missense
79	FLT3	c.A499G	p.T167A	47.3684	missense
79	GNAS	c.C1630T	p.R544W	48.7805	missense
79	U2AF1	c.A470C	p.Q157P	31.3725	missense
80	ASXL1	c.G4526A	p.S1509N	43.2099	missense
80	ATM	c.A2281T	p.T761S	35.8209	missense
80	ATM	c.A4871G	p.H1624R	53.125	missense
80	BRCA2	c.C6220A	p.H2074N	44.7368	missense
80	DNMT3A	c.1175dupA	p.E392fs	33.3333	insertion_frameshift
80	DNMT3A	c.G893A	p.G298E	38.0597	missense
80	IDH2	c.G419A	p.R140Q	32.5397	missense
80	SAMD9	c.A77G	p.H26R	30.1887	missense
81	ABL1	c.T2035G	p.S679A	55.5556	missense
81	APC	c.C4955T	p.A1652V	45.8333	missense
81	STK4	c.C442T	p.R148X	58.8235	nonsense
82	ASXL1	c.G1749A	p.W583X	30.3571	nonsense
82	EZH2	c.1975dupA	p.I659fs	14.7059	insertion_frameshift
82	FANCD2	c.G1465A	p.V489I	41.2698	missense
82	FANCD2	c.1278_1278del	p.L426fs	25	deletion_frameshift
82	NF1	c.G7552T	p.G2518X	44	nonsense
84	SAMD9L	c.C3130T	p.R1044C	22.2222	missense
84	U2AF1	c.A470C	p.Q157P	21.4286	missense
85	ASXL1	c.1371delC	p.D457fs	42.4242	deletion_frameshift
85	CDC25B	c.C323G	p.T108S	54.5	missense
85	EZH2	c.G1078T	p.E360X	66.6667	nonsense
85	GATA2	c.G1040A	p.R347H	30.2703	missense
85	MPL	c.C1051T	p.R351C	51.3043	missense
85	RET	c.A3287G	p.Y1096C	48.4615	missense
85	RUNX1	c.A418G	p.S140G	20.8333	missense
85	SETBP1	c.G2602T	p.D868Y	42	missense
85	STAG2	c.T1391A	p.L464X	21.9512	nonsense
85	U2AF1	c.A470C	p.Q157P	44.3609	missense
86	ETV6	c.A1205G	p.Y402C	33.3333	missense
86	EZH2	c.T2057C	p.V686A	71.4286	missense
86	PDGFRA	c.C3155T	p.T1052M	52.9412	missense
86	SETBP1	c.G2602A	p.D868N	24.5614	missense
86	SMC3	c.G3259A	p.V1087I	48	missense
87	ASXL1	c.C1585T	p.Q529X	47.8261	nonsense
87	GATA2	c.A890G	p.N297S	36.8	missense
87	IKZF1	c.C1159T	p.H387Y	15.5172	missense
87	PTPN11	c.C1505T	p.S502L	39.3082	missense
87	SF3B1	c.A2098G	p.K700E	48.951	missense
87	WT1	c.1089dupG	p.S364fs	20.3846	missense
88	BCAS1	c.A974G	p.K325R	56	missense
88	FANCM	c.A4666G	p.I1556V	37.037	missense
88	FANCM	c.C4627T	p.L1543F	52.7778	missense
89	DDX41	c.G1134A	p.M378I	50	missense
89	DDX41	c.418_419insGATG	p.D140_P141delinsGX	40	insertion_frameshift
89	DNMT3A	c.C2120T	p.P707L	41.0256	missense
89	DNMT3A	c.G1077T	p.M359I	40.3509	missense
89	NRAS	c.G35A	p.G12D	34.5455	missense
89	PDGFRA	c.T1325C	p.L442P	53.5714	missense
89	SRP72	c.C168G	p.I56M	47.9167	missense
90	ATM	c.T4940G	p.L1647R	13.9394	missense
90	ATM	c.A8089G	p.N2697D	16.568	missense
90	EP300	c.A5920G	p.R1974G	54.9618	missense
90	SETBP1	c.G2845A	p.D949N	46.1538	missense
91	DNMT3A	c.1939delA	p.R647fs	13.8462	deletion_frameshift
91	POT1	c.G1111T	p.G371X	17.7083	nonsense
92	APC	c.C6803T	p.A2268V	44.0299	missense
92	FANCA	c.A2072G	p.N691S	49.505	missense
92	FANCI	c.C2953G	p.L985V	56.4103	missense
92	PRPF8	c.A5624G	p.H1875R	26.5823	missense
92	SETD2	c.G1415A	p.R472H	41.9643	missense
93	BUB1B	c.A3094C	p.N1032H	48.5714	missense
93	CSF3R	c.G2191A	p.G731R	48.5602	missense
93	IDH3A	c.C875T	p.T292M	53.2319	missense
93	KDR	c.G1991A	p.R664H	46.1538	missense
93	SAMD9	c.T664A	p.F222I	44.4444	missense
94	PMS2	c.G2287A	p.E763K	40.6977	missense
94	SF3B1	c.C1063T	p.P355S	53.4653	missense
94	STAT3	c.A1919T	p.Y640F	37.2549	missense
94	TET2	c.1660dupC	p.V553fs	35.1064	insertion_frameshift
95	TNFAIP3	c.G2364A	p.M788I	61.9048	missense
95	WT1	c.A1152C	p.R384S	38.4615	missense
96	CDC25B	c.G332A	p.R111Q	70.5882	missense
96	CUX1	c.C469T	p.L157F	36.3057	missense
96	KLF1	c.T346G	p.Y116D	35.2381	missense
96	SBDS	c.A184T	p.K62X	13.2812	nonsense
97	ASXL1	c.A1115C	p.Q372P	49.2683	missense
97	BCAS1	c.C179G	p.A60G	57.4627	missense
97	BRIP1	c.2990_2993del	p.T997fs	44.186	deletion_frameshift
97	IDH2	c.C108A	p.N36K	49.4898	missense
97	POT1	c.T845G	p.L282R	53.6232	missense
97	TP53	c.G317A	p.C106Y	28.6458	missense
98	RIT1	c.T245G	p.F82C	45.8	missense
98	RUNX1	c.A512G	p.D198G	50.8	missense
98	SRSF2	c.C284T	p.P95L	44.7	missense
98	TET2	c.T5618C	p.I1873T	47	missense
98	TET2	c.G5152T	p.V1718L	47.8	missense
98	TET2	n.a.	p.S1441EfsX37	45.4	frameshift
99	ETV6	c.C307G	p.R103G	40	missense
99	IDH1	c.C394T	p.R132C	6.1	missense
99	KRAS	c.G35C	p.G12A	4.4	missense
99	TP53	c.441_452delinsG	p.D148PfsX29	78.6	frameshift
100	NF1	c.A1444G	p.T482A	49.1	missense
100	SRSF2	c.C284T	p.P95L	42.3	missense
100	TET2	c.T4884G	p.Y1628X	43.5	nonsense
100	TET2	c.772delA	p.N258MfsX35	38.9	deletion_frameshift
101	PTPN11	c.A182T	p.D61V	19.9	missense
101	SF3B1	c.A2098G	p.K700E	31.6	missense
102	KMT2A	c.A10309G	p.I3437V	20.6	missense
102	TP53	c.G733C	p.G245R	24.7	missense
103	CUX1	c.A1636C	p.K546Q	60.6	missense
103	EZH2	c.729-5G>T		59.1	splice_site
103	KRAS	c.G34C	p.G12R	12.2	missense
103	SETBP1	c.G2602A	p.D868N	14.2	missense
103	TP53	c.G743T	p.R248L	14.3	missense
104	CEBPA	c.G1016C	p.R339P	32.6	missense
105	BCORL1	c.A3158G	p.K1053R	97.6	missense
105	CALR	c.1103_1139del37	p.K368Rfs	55.7	deletion_frameshift
105	TET2	c.G4817C	p.G1606A	50.9	missense
105	TP53	c.G713T	p.C238F	73.6	missense
106	DNMT3A	c.G2023C	p.V675L	12.6	missense
106	DNMT3A	c.C958T	p.R320X	12.1	nonsense
106	EZH2	c.C73T	p.R25X	13.3	nonsense
106	GATA2		p.G151RfsX34	11.9	frameshift
106	SRSF2	c.C284A	p.P95H	11.9	missense
106	TET2	c.1699delT	p.L567X	11.2	nonsense
107	ASXL1	c.1934dupG	p.G646WfsX12	28.7	insertion_frameshift
107	CBL	c.G1151A	p.C384Y	44.9	missense
107	SETBP1	c.T2612C	p.I871T	31.3	missense
107	TET2	c.C1229T	p.P410L	42.7	missense
108	ASXL1	c.C2122T	p.Q708X	34.1	nonsense
108	NRAS	c.T99A	p.D33E	53.1	missense
108	RUNX1	c.C610T	p.R204X	26.9	nonsense
108	SRSF2	c.C284A	p.P95H	5.9	missense
109	BRAF	c.T1799A	p.V600E	37.7	missense
109	ZRSR2	n.a.	p.R295del	52.4	nonsense
110	KMT2A	c.G2726A	p.G909D	94.8	missense
110	KMT2A	c.T3071C	p.I1006T	5.6	missense
110	TP53	c.G589A	p.V197M	44.3	missense
110	TP53	c.C530G	p.P177R	50.4	missense
112	BCOR	c.A4946G	p.N1649S	49.3	missense
112	CSF3R	c.G2422A	p.E808K	49.2	missense
112	FLT3	c.A1825T	p.N609Y	6.5	missense
112	FLT3	c.1782_1817dup36	p.R595_P606dup	10.8	insertion_inframeshift
112	PTPN11	c.G1508C	p.G503A	46	missense
113	TP53	c.G743A	p.R248Q	47.6	missense
113	TP53	c.C423G	p.C141W	46.3	missense
114	BCORL1	c.1384dupA	p.S462KfsX73	4.3	insertion_frameshift
114	ETV6	c.A1168G	p.T390A	8.1	missense
114	IDH2	c.G419A	p.R140Q	6.6	missense
114	U2AF1	c.A470C	p.Q157P	18.2	missense
114	ZRSR2	c.G752A	p.G251E	15.3	missense
115	NF1	c.G2331T	p.W777C	25.7	missense
116	KIT	c.G1594A	p.V532I	50.6	missense
117	CUX1	c.3401_3402delinsGT	p.S1134C	55.1	missense
118	DNMT3A	c.C2644T	p.R882C	38.9	missense
118	FLT3	c.1776_1811dup36	p.W603_E604insDDFREYEYDLKW	4.4	insertion_inframeshift
118	FLT3	c.1795_1796ins63	p.E598_Y599insSVQVTGSSDNEYFYVDFREYE	1.5	insertion_inframeshift
118	IDH1	c.C394T	p.R132C	42.1	missense
118	KMT2A	c.C6868A	p.Q2290K	10	missense
118	PTPN11	c.G31508T	p.G503V	5.8	missense
119	ETV6	c.1218_1220delTAT	p.I407del	38.5	deletion_inframeshift
119	KRAS	c.G38A	p.G13D	9.8	missense
119	PTPN11	c.A182C	p.D61A	25.1	missense
119	TP53	c.A838G	p.R280G	39.5	missense
119	U2AF1	c.A470G	p.Q157P	41.4	missense
120	DNMT3A	c.2478+1G>A		31.4	splice_site
120	LUC7L2	c.771-2A>G		61.9	splice_site
120	TP53	c.906delG	p.S303AfsX42	20.1	deletion_frameshift
120	TP53	c.560-1G>A		18.2	splice_site
121	PRPF8	c.C1253G	p.T418S	31	missense
121	TP53	c.102dupC	p.P36AfsX7	31	insertion_frameshift
123	ASXL1	c.C1774T	p.Q592X	20.5	nonsense
123	CUX1	c.931_934dupGCAC	p.Q321RfsX29	27.2	insertion_frameshift
123	PHF6	c.374+1G>A		32	splice_site
123	U2AF1	c.A470C	p.Q157P	20.8	missense
125	EZH2	c.A374T	p.E125V	42.1	missense
125	IDH2	c.G419A	p.R140Q	47	missense
125	JAK2	c.G1849T	p.V617F	2.9	missense
125	TP53	c.782+1G>C		43.9	splice_site
126	KDM6A	c.T1402C	p.C468R	48.4	missense
126	KMT2A	c.T10124C	p.I3375T	48.6	missense
126	SF3B1	c.A2098G	p.K700E	30.5	missense
126	TP53	c.376-2A>G		44.1	splice_site
127	ASXL1	c.C2423A	p.P808H	17.5	missense
127	ASXL1	c.A2495G	p.D832G	19.3	missense
127	IDH2	c.G419A	p.R140Q	37.3	missense
127	SRSF2	c.C284G	p.P95R	33	missense
127	TET2	c.A3251C	p.Q1084P	30.9	missense
127	TP53	c.G785T	p.G262V	33.5	missense
127	TP53	c.C742T	p.R248W	33.9	missense
128	TP53	c.C722T	p.S241F	22.6	missense
128	TP53	c.673delG	p.V225LfsX22	24.5	deletion_frameshift
129	TP53	c.C535A	p.H179N	26.6	missense
130	SRSF2	c.C284A	p.P95H	39.1	missense
130	TET2	c.5067delT	p.F1689LfsX6	39.8	deletion_frameshift
131	DNMT3A	c.T2114C	p.I705T	5.5	missense
131	DNMT3A	c.2146_2148delGTC	p.V716del	4.2	deletion_inframeshift
131	IDH2	c.G515A	p.R172K	4.3	missense
133	TET2	c.3861delT	p.F1287LfsX76	37.1	deletion_frameshift
133	TP53	c.T815G	p.V272G	49.5	missense
134	DNMT3A	c.G1990A	p.E664K	79.7	missense
134	IDH1	c.C394T	p.R132C	23.8	missense
134	KIT	c.A2447T	p.D816V	12.6	missense
134	NRAS	c.G35T	p.G12V	9.6	missense
135	TP53	c.835_836delinsC	p.G279RfsX66	38.5	deletion_frameshift
135	TP53	c.332dupT	p.F113LfsX36	54.3	insertion_frameshift
135	WT1	c.C1103G	p.T368S	22.9	missense
136	BOCR	c.G1651A	p.D551N	99.7	missense
136	TP53	c.C452G	p.P151R	26.9	missense
137	SETBP1	c.G2722A	p.D908N	40.7	missense
137	TP53	c.C949T	p.Q317X	22.3	nonsense
137	TP53	c.610delG	p.E204SfsX43	30.1	deletion_frameshift
138	PPM1D	c.T1613G	p.L538X	10.9	nonsense
138	PRPF8	c.G4792A	p.D1598N	27.4	missense
139	DDX41	c.139-5C>T		38.9	splice_site
139	DNMT3A	c.C1600T	p.Q534X	17.1	nonsense
139	TET2	c.C4064T	p.A1355V	9.2	missense
139	TET2	c.2340delA	p.V781WfsX32	11.2	deletion_frameshift
139	TP53	c.C637T	p.R213X	21.5	nonsense
140	ASXL1	c.C3935T	p.A1312V	51.8	missense
140	U2AF1	c.A470G	p.Q157R	9.2	missense
141	CUX1	c.3401_3402delinsGT	p.S1134C	59.9	missense
141	TP53	c.C742T	p.R248W	13.8	missense
141	TP53	c.G427A	p.V143M	14.6	missense
142	DNMT3A	c.T1640A	p.L547H	50.7	missense
142	SETBP1	c.G2791A	p.E931K	51.5	missense
143	ETNK1	c.A731G	p.N244S	17.4	missense
143	U2AF1	c.A470C	p.Q157P	18	missense
144	IDH2	c.G419A	p.R140Q	20	missense
144	BCORL1	c.C4642T	p.R1548W	51.5	missense
144	DNMT3A	c.C1010T	p.S337L	41.7	missense
145	ASXL1	c.A1615T	p.K539X	41	nonsense
145	EZH2	c.G1979A	p.G660E	62.4	missense
145	GATA2	c.C1061T	p.T354M	62.4	missense
145	STAG2	c.G1202A	p.S401N	99.9	missense
145	TET2	c.C4546T	p.R1516X	41	nonsense
147	ASXL1	c.2423delC	p.P808LfsX10	43.9	deletion_frameshift
147	CBL	c.G1247C	p.C416S	45.4	missense
147	SRSF2	c.C284T	p.P95L	52.7	missense
147	TET2	c.2310_2311delAA	p.E772RfsX8	42.5	deletion_frameshift
149	TP53	c.714_715delinsGG	p.C238_N239delinsWD	75.1	missense
150	TP53	c.G77A	p.R26H	43.2836	missense
150	TP53	c.G8A	p.C3Y	42.9752	missense
151	AHNAK	c.G15355T	p.A5119S	20.6897	missense
151	APOBEC4	c.C497A	p.A166D	14.8936	missense
151	ASXL3	c.6066_6067insCCC	p.P2022delinsPP	45.1613	insertion_inframeshift
151	ATN1	c.G1494T	p.Q498H	10.7784	missense
151	BZRAP1	c.G3855C	p.E1285D	13.6364	missense
151	CCDC146	c.C2447A	p.A816E	15.3846	missense
151	CDC40	c.A200T	p.E67V	30	missense
151	COL18A1	c.G2704A	p.V902I	51.6129	missense
151	DGKH(NM_001204504:exon7:c.623-2A>T,NM_178009:exon6:c.623-2A>T,NM_152910:exon6:c.623-2A>T,NM_001204505:exon4:c.215-2A>T,NM_001204... <Preview truncated at 128 characters>	c.623-2A>T		40.3846	splice_site
151	DOK7	c.G340T	p.G114C	40	missense
151	DYNC1H1	c.A2099G	p.D700G	14.2857	missense
151	FOXP2	c.A815T	p.E272V	21.2121	missense
151	GLIS1	c.C260G	p.T87S	21.7391	missense
151	KIAA2018	c.T4100A	p.I1367N	18.1818	missense
151	KIAA2018	c.A4094T	p.D1365V	24.5902	missense
151	RAB28	c.G13T	p.E5X	20.4082	nonsense
151	RRAD	c.C833A	p.A278E	20.354	missense
151	SHANK2	c.C2606A	p.T869N	34.5455	missense
151	SHANK2	c.C2603A	p.P868Q	47.0588	missense
151	SHANK2	c.A2601C	p.Q867H	50.7246	missense
151	SUPT20HL1	c.T1613C	p.L538P	29.2683	missense
151	SUPT20HL1	c.G1618C	p.A540P	17.3913	missense
151	TESPA1	c.G425A	p.R142K	17.5439	missense
151	TESPA1	c.C413T	p.P138L	42.5	missense
151	TET2	c.5631_5632del	p.1877_1878del	83.5526	deletion_frameshift
151	TRIM66	c.G2875A	p.A959T	14.5161	missense
151	TRIM66	c.G2873T	p.G958V	14.0625	missense
151	TRIP11	c.4701_4702insCCTAGGT	p.V1567fs	37.2727	insertion_frameshift
151	TTC5	c.T1007A	p.V336D	23.8095	missense
151	ZNF865	c.181_182insC	p.A61fs	61.4035	insertion_frameshift
152	SF3B1	c.A2098G	p.K700E	15.6682	missense
153	CDK1	c.T10G	p.Y4D	37.931	missense
153	COBL	c.G1411A	p.E471K	23.8095	missense
153	CYP27C1	c.G321T	p.W107C	38.8889	missense
153	EPHA10	c.G3008T	p.G1003V	30.2083	missense
153	OLFM2	c.G1274A	p.R425Q	24.2424	missense
153	PCDHA7	c.C1203A	p.F401L	22.2222	missense
153	TAS2R31	c.G529A	p.A177T	30.5085	missense
153	TBCB	c.C653A	p.A218D	27.7487	missense
153	TENM4	c.C8081A	p.A2694D	29.3578	missense
153	WDR87	c.6785_6802del	p.2262_2268del	10.2439	deletion_frameshift
155	TP53	c.T130C	p.C44R	18.0412	missense
157	DNMT1	c.A4427G	p.H1476R	47.2	missense
157	TP53	c.G824A	p.C275Y	32.1	missense
160	KRAS	c.G436A	p.A146T	41.1	missense
162	TP53	c.C190T	p.R64X	21.79	nonsense
162	TP53	c.G128A	p.R43H	4.42	missense
163	EZH2	c.2020_2021insT	p.D674_Y675delinsX	46.2366	insertion_frameshift
163	EZH2	c.T1976C	p.I659T	51.1216	missense
163	IDH2	c.G419A	p.R140Q	46.4286	missense
163	TET2	c.A3268C	p.K1090Q	43.4744	missense
164	NF1	c.A304G	p.M102V	70	missense
165	BCOR	c.G400A	p.A134T	100	missense
166	DNMT3A	c.1607_1607del	p.536_536del	44.289	deletion_frameshift
166	JAK2	c.G1849T	p.V617F	8.3682	missense
166	TET2	c.C1588T	p.Q530X	46.3296	nonsense
166	TET2	c.2285_2286insC	p.H762fs	43.3121	insertion_frameshift
167	TP53	c.G8A	p.C3Y	40	missense
168	GLI1	c.1218delC	p.G406fs	5.12	deletion_frameshift
169	U2AF1	c.C101T	p.S34F	43.24	missense
171	NF1	c.2288_2289insGAGGC	p.L763fs	66.3594	insertion_frameshift
171	PTPN11	c.C215T	p.A72V	13.9474	missense
172	TP53	c.A263G	p.Y88C	80.167	missense
173	KRAS	c.G35C	p.G12A	31.2111	missense
173	STAG2	c.T791C	p.L264P	52.3364	missense
174	NPM1	c.C772T	p.L258F	8.23529	missense
179	PRPF8	c.C6559T	p.Q2187X	21.7391	nonsense
179	TP53	c.G250A	p.V84M	29.9484	missense
179	TP53	c.276+1G>A		22.6804	splice_site
180	DNMT3A	c.C1744T	p.R582X	45.8824	nonsense
180	TP53	c.G401T	p.G134V	38.0952	missense
180	TP53	c.T194G	p.V65G	47.7612	missense
181	GATA2	c.C278A	p.P93Q	44.7674	missense
181	TP53	c.A542G	p.Y181C	31.1688	missense
182	PHF6	c.C385T	p.R129X	14.2064	nonsense
182	PHF6	c.C955T	p.R319X	26.3158	nonsense
182	RAD21	c.G1376A	p.S459N	42.8571	missense
182	RUNX1	c.C415T	p.R139X	28.971	nonsense
183	TP53	c.G434T	p.C145F	19.7368	missense
185	U2AF1	c.A470C	p.Q157P	7.79736	missense
186	NPM1	c.C772T	p.L258F	6.58824	missense
187	DDX54	c.G765A	p.M255I	11.1888	missense
187	KDM6A	c.G851T	p.G284V	20	missense
187	NF1	c.G6362A	p.S2121N	11.6279	missense
188	CUX1	c.C3317T	p.P1106L	43.7888	missense
188	IDH2	c.C418T	p.R140W	46.2687	missense
188	JAK2	c.G1849T	p.V617F	96.8706	missense
188	RUNX1	c.G416A	p.R139Q	22.4908	missense
188	RUNX1	c.C415T	p.R139X	18.9971	nonsense
190	ASXL1	c.1927delG	p.G643fs	11.5789	deletion_frameshift
190	DNMT3A	c.1487_1501del	p.496_501del	61.9048	deletion_frameshift
190	U2AF1	c.A470G	p.Q157R	63.6206	missense
191	TET2	c.G1942T	p.D648Y	51.8006	missense
192	DNMT3A	c.2132_2146del	p.711_716del	10.3093	deletion_frameshift
192	NPM1	c.C772T	p.L258F	7.11462	missense
194	FLT3	c.1773_1805dup	p.L601_K602ins11	16	insertion_frameshift
194	IDH1	c.C394A	p.R132S	34.7	missense
197	EZH2	c.A1583T	p.E528V	56.2044	missense
197	IDH1	c.C394T	p.R132C	38.8535	missense
197	KRAS	c.G38A	p.G13D	38.75	missense
197	STAG2	c.A2124T	p.L708F	53.7313	missense
198	C7orf55-LUC7L2,LUC7L2	c.744_749del	p.248_250del	41.67	deletion_frameshift
198	U2AF1	c.A470C	p.Q157P	16.48	missense
199	SRSF2	c.C284A	p.P95H	44.7368	missense
199	TET2	c.C3581T	p.P1194L	16.3934	missense
201	ASXL1	c.T2756C	p.I919T	27.78	missense
201	C7orf55-LUC7L2,LUC7L2	c.744_747del	p.248_249del	29.57	deletion_frameshift
201	ETV6	c.G314C	p.R105P	17.5	missense
201	SETBP1	c.G2602A	p.D868N	38.95	missense
201	STAG2	c.T1417A	p.L473I	23.46	missense
202	ASXL1	c.A299G	p.E100G	47.8261	missense
203	TP53	c.A107G	p.H36R	92.8571	missense
204	ADAM2	c.344+2T>C		26.1538	splice_site
204	ANKRD30B	c.C2857G	p.L953V	20	missense
204	DIS3L2	c.A2329G	p.I777V	20.7317	missense
204	DTX2	c.G803A	p.G268D	23.0769	missense
204	EHMT1	c.G3310A	p.E1104K	23	missense
204	ETV6	c.C313G	p.R105G	31.7073	missense
204	EZH2	c.C1916T	p.S639L	32.0755	missense
204	FAM102A	c.G547A	p.D183N	24.4444	missense
204	FAT4	c.G1625A	p.R542H	29.2398	missense
204	FBXW10	c.T94C	p.C32R	18.75	missense
204	FLNA	c.C6766T	p.R2256W	25.2101	missense
204	FMR1	c.A1055G	p.E352G	30.2326	missense
204	HAO1	c.G500A	p.R167H	27.193	missense
204	OR4C12	c.A663T	p.R221S	35.3333	missense
204	PARS2	c.G131A	p.R44H	28.3019	missense
204	PLXNA3	c.G4867C	p.E1623Q	31.9728	missense
204	SETBP1	c.G2602A	p.D868N	27.7778	missense
204	TBX20	c.T766C	p.F256L	17.7632	missense
204	TPM1;TPM1	c.T853C	p.X285Q	20.4545	stoploss
204	UHRF1BP1	c.A1013G	p.D338G	28.8889	missense
205	NF1	c.T7668A	p.Y2556X	50.68	nonsense
205	NF1	c.7907+1G>T		45.6853	splice_site
205	TET2	c.C3646T	p.R1216X	32.1429	nonsense
206	ASXL1	c.2192_2193insACTAC	p.L731fs	24.3902	insertion_frameshift
206	CUX1	c.582delC	p.S194fs	38.3795	deletion_frameshift
206	SETBP1	c.G2608A	p.G870S	47.5375	missense
206	STAT3	c.G1852C	p.G618R	37.5723	missense
207	ASXL1	c.G2182T	p.E728X	44.7	nonsense
207	NRAS	c.G35C	p.G12A	15.2	missense
207	SRSF2	c.C284T	p.P95L	40.5	missense
207	TET2	c.G4097C	p.R1366P	42.7	missense
209	DNMT3A	c.C2077T	p.R882C	44.898	missense
209	IDH1	c.C394T	p.R132C	53.4884	missense
209	NPM1	c.772_773insTCTG	p.L258fs	11.9048	insertion_frameshift
213	ZRSR2	c.1314_1315insAGCCGG	p.G438delinsGSR	71.831	insertion_inframeshift
214	EZH2	c.C502T	p.R168X	61.4625	nonsense
214	U2AF1	c.A470C	p.Q157P	35.4868	missense
217	ASXL1	c.2540delC	p.S847fs	52.41	deletion_frameshift
217	DNMT3A	c.1626_1628del		45.3	deletion_frameshift
217	TET2	c.C3947T	p.P1316L	49.04	missense
217	U2AF1	c.A470C	p.Q157P	40	missense
218	ETV6	c.700_701insCT	p.P234fs	9.23	insertion_frameshift
218	U2AF1	c.A470C	p.Q157P	9.82	missense
219	TP53	c.G128A	p.R43H	14.8855	missense
219	TP53	c.T259C	p.Y87H	30.3226	missense
219	ZRSR2	c.1314_1315insAGCCGG	p.G438delinsGSR	41.791	insertion_inframeshift
220	CEP135	c.G2767A	p.E923K	53.3333	missense
220	IL17RE	c.G881A	p.R294H	39.1304	missense
220	TIGD3	c.C723G	p.I241M	80	missense
223	APC	c.T2155C	p.Y719H	49.7487	missense
223	APC	c.G4865A	p.R1622Q	50.9709	missense
223	U2AF1	c.C101T	p.S34F	23.057	missense
224	A1BG	c.A832C	p.T278P	21.4286	missense
224	AR	c.1368_1369insGGC	p.G456delinsGG	37.5	insertion_inframeshift
224	C16orf80	c.A574G	p.K192E	24.4444	missense
224	C22orf39	c.C73G	p.R25G	7.95455	missense
224	CDHR5	c.G43T	p.G15W	20.3125	missense
224	CLCA4	c.C2633A	p.T878K	22.1053	missense
224	DDX41	c.C674A	p.A225D	23	missense
224	FAM169B	c.367+2T>A		8	splice_site
224	FAM75C2	c.C3346A	p.Q1116K	10.9375	missense
224	INPP4A	c.G2855A	p.R952H	8.82353	missense
224	LAMA5	c.G3559A	p.V1187I	14	missense
224	ORAI1	c.141_142insT	p.P47fs	37.5	insertion_frameshift
224	PDE3B	c.G1373A	p.R458H	17.3684	missense
224	PPARGC1B	c.C580G	p.Q194E	19.2771	missense
224	PRKAG1	c.A44G	p.N15S	19.7674	missense
224	SYNJ1	c.A3949T	p.S1317C	13.1148	missense
224	TNK2	c.C2819T	p.T940I	32.3529	missense
224	TP53	c.T262C	p.Y88H	23	missense
224	ZIC5	c.T1226C	p.L409P	10.3448	missense
224	ZNF74	c.A979C	p.T327P	7.77778	missense
225	ADCK5	c.G530T	p.R177L	12.1212	missense
225	AFAP1	c.C1219A	p.L407M	8.69565	missense
225	AR	c.171_173del	p.57_58del	18.5185	deletion_inframeshift
225	CYP1A2	c.C1366A	p.R456S	7.01754	missense
225	DNAH10	c.A13217C	p.D4406A	13.6364	missense
225	FRMD4A	c.G1867T	p.V623F	8.33333	missense
225	IRF2BP1	c.C1160A	p.P387Q	19.0476	missense
225	LRP2	c.G12868A	p.E4290K	17.1429	missense
225	MUC2	c.1265_1267del	p.422_423del	33.8028	deletion_inframeshift
225	MUC2	c.C5114T	p.T1705I	21.2121	missense
225	MUC5B	c.C7877T	p.T2626M	16.0112	missense
225	SERPINB12	c.T1205G	p.V402G	15	missense
225	TCF12	c.G73T	p.A25S	8.16327	missense
225	TMEM63A	c.G503T	p.G168V	7.14286	missense
225	TSNARE1	c.C137A	p.P46Q	7.14286	missense
225	TWSG1	c.A422C	p.N141T	11.6883	missense
225	ZNF157	c.G113T	p.R38L	9.09091	missense
226	ARHGAP11B	c.T20G	p.V7G	10.7143	missense
226	ARID2	c.C461A	p.S154X	27.7778	nonsense
226	CELSR3	c.G5722A	p.A1908T	34.7826	missense
226	CRIPAK	c.323_324insCA	p.L108fs	12.5	insertion_frameshift
226	CWC27	c.G139T	p.A47S	31.5789	missense
226	DUS3L	c.C850A	p.P284T	19.0476	missense
226	EVL	c.G766T	p.D256Y	13.3333	missense
226	FAT2	c.A346C	p.T116P	7.33945	missense
226	KIAA1324	c.G2075A	p.G692E	42.029	missense
226	MMP12	c.C629A	p.T210N	8.53659	missense
226	MTUS2	c.G1508A	p.R503H	38.2353	missense
226	MUC20	c.G1238A	p.R413Q	33.1579	missense
226	MUC4	c.A11128G	p.T3710A	8.46154	missense
226	NRK	c.C475T	p.R159X	35.5263	nonsense
226	STARD7	c.A1048C	p.T350P	8.24742	missense
226	TBCK	c.A841C	p.T281P	12.3077	missense
226	TYW1B	c.T1912G	p.S638A	8.33333	missense
227	ASUN	c.G401A	p.C134Y	7.69231	missense
227	CAPN5	c.T95C	p.F32S	8.82353	missense
227	CD3EAP	c.G1266C	p.K422N	16.4384	missense
227	CLCA4	c.C2633A	p.T878K	20.7317	missense
227	CLIP3	c.G505A	p.A169T	7.35294	missense
227	ELL2	c.C434T	p.S145F	10.7143	missense
227	FAM120A,FAM120AOS	c.G347C	p.R116P	8.88889	missense
227	HDLBP	c.T2399G	p.V800G	10.9375	missense
227	MAML3	c.A2303T	p.Q768L	17.3913	missense
227	NPEPPS	c.1365+2T>A		7.55814	splice_site
227	NUPL1	c.A213C	p.K71N	7.14286	missense
227	TP53	c.G428A	p.C143Y	100	missense
227	ZNF804A	c.C2095A	p.L699I	10.2564	missense
228	ABCA10	c.C4445A	p.P1482H	38.9831	missense
228	CAPN11	c.G1170A	p.W390X	42.4929	nonsense
228	CAPN9	c.G1082A	p.G361D	46.0317	missense
228	FAM111B	c.392delT	p.V131fs	31.9728	deletion_frameshift
228	GNL3	c.C424G	p.L142V	42.7835	missense
228	IGJ	c.C16A	p.L6I	39.6552	missense
228	LRRIQ1	c.A5096G	p.E1699G	41.6667	missense
228	MUC4	c.C7541A	p.P2514H	8.91473	missense
228	MUC4	c.A3037G	p.S1013G	9.35961	missense
228	P2RX2	c.C1259A	p.T420N	50	missense
228	RGS3	c.867_868insC	p.S289fs	25.641	insertion_frameshift
228	SHROOM3	c.C1214T	p.S405F	48.913	missense
228	TDRD3	c.T939A	p.D313E	21.5385	missense
228	TDRD3	c.A940G	p.N314D	26.8657	missense
228	THADA	c.4018_4020del	p.1340_1340del	29.2576	deletion_inframeshift
228	WNK1	c.A6404G	p.N2135S	38.7978	missense
229	ALMS1	c.35_36insGGA	p.L12delinsLE	18.0328	insertion_inframeshift
229	ATN1	c.T1509G	p.H503Q	10.7843	missense
229	INTS9	c.T1448G	p.V483G	8.95522	missense
229	LYST	c.5461-2->T		26.9841	splice_site
229	MUC6	c.C5912T	p.P1971L	12.5	missense
229	PUS10	c.874+2T>G		13.0841	splice_site
229	STXBP4	c.425_427del	p.142_143del	na	deletion_inframeshift
229	ZNF516	c.C3106G	p.P1036A	14.8148	missense
230	ACN9	c.G112T	p.E38X	9.09091	nonsense
230	ACRC	c.C1705T	p.R569C	45.1613	missense
230	ASH1L	c.G7307C	p.R2436P	7.05882	missense
230	C12orf71	c.G203A	p.R68K	18.797	missense
230	C12orf71	c.G199A	p.G67R	15.625	missense
230	C17orf103	c.C206A	p.S69X	13.7931	nonsense
230	C5orf25	c.1278delC	p.L426fs	29.4444	deletion_frameshift
230	CACNB3	c.G517A	p.V173M	40	missense
230	CATSPER2	c.C1411G	p.L471V	29.0698	missense
230	CCDC135	c.A491C	p.D164A	7.5	missense
230	CLDND1	c.G705T	p.W235C	8.51064	missense
230	CNGB1	c.G2113T	p.D705Y	18.1818	missense
230	CUL4B	c.C200A	p.T67N	8.97436	missense
230	EFCAB4B	c.C823A	p.Q275K	7.01754	missense
230	EGFR	c.C1981A	p.P661T	10	missense
230	ELN	c.G629T	p.G210V	12	missense
230	FABP6	c.G524T	p.R175I	8.82353	missense
230	FBXO17	c.A385G	p.N129D	7.40741	missense
230	FOXM1	c.C376A	p.Q126K	7.27273	missense
230	HCLS1	c.G1084C	p.A362P	12.9032	missense
230	HDAC9	c.G1772T	p.X591L	11.1111	nonsense
230	IL21R	c.G319T	p.V107L	10.3448	missense
230	KCTD5	c.C475A	p.R159S	13.6364	missense
230	KIAA0556	c.G3502T	p.E1168X	20	nonsense
230	KIAA1244	c.G1952A	p.R651Q	20.6186	missense
230	KLHL3	c.G672T	p.E224D	9.30233	missense
230	LLGL2	c.G257T	p.C86F	13.3333	missense
230	MAP3K1	c.A2824T	p.T942S	10	missense
230	MUC12	c.C12290T	p.T4097I	18.1818	missense
230	MYH11	c.G2347T	p.D783Y	9.375	missense
230	MYRIP	c.G2330A	p.R777H	48.4536	missense
230	NMUR2	c.C578A	p.P193H	7.5	missense
230	NPIP	c.G785T	p.S262I	11.7647	missense
230	OR2A14	c.T526C	p.F176L	10	missense
230	OR2A14	c.T527A	p.F176Y	12.9032	missense
230	PARP9	c.G110T	p.W37L	7.69231	missense
230	PDGFRB	c.G2822T	p.W941L	11.1111	missense
230	PDGFRB	c.C2132A	p.P711H	16.6667	missense
230	PDXDC1	c.G919T	p.A307S	7.14286	missense
230	PGAP1	c.C1654A	p.H552N	7.89474	missense
230	PLXND1	c.T4420C	p.S1474P	7.5	missense
230	POLM	c.C1333T	p.R445C	11.1111	missense
230	RAD51AP2	c.C469A	p.Q157K	41.3043	missense
230	RIPK3	c.G726T	p.L242F	7.40741	missense
230	RLTPR	c.G1852T	p.G618C	8.33333	missense
230	SALL2	c.C2080A	p.P694T	8.10811	missense
230	SH3RF2	c.G535A	p.V179M	82.2222	missense
230	SLC23A1	c.C1055T	p.P352L	16.6667	missense
230	SLC25A43	c.G869A	p.C290Y	42.7451	missense
230	SMURF1	c.G1691T	p.R564L	11.5385	missense
230	SND1	c.G764T	p.R255L	7.69231	missense
230	SPATS2L	c.C235A	p.Q79K	8.51064	missense
230	SRCAP	c.G7926T	p.L2642F	11.1111	missense
230	TAS2R41	c.T121G	p.L41V	18.5185	missense
230	TCF25	c.G233T	p.G78V	13.0435	missense
230	TP53	c.T1022A	p.F341Y	56.0976	missense
230	TP53	c.T515A	p.V172D	40.7407	missense
230	TRIB2	c.C856T	p.R286X	56.8627	nonsense
230	TXNDC11	c.G427A	p.A143T	8.33333	missense
230	WDR52	c.T3146G	p.V1049G	8.33333	missense
230	ZNF689	c.G1358T	p.G453V	20	missense
230	ZNF75A	c.C175A	p.P59T	8.10811	missense
231	ACTL8	c.G888A	p.M296I	46.25	missense
231	C2orf54	c.C296A	p.A99D	43.1034	missense
231	CACNA1I	c.G1504A	p.G502R	41	missense
231	CDH23	c.G4394A	p.G1465E	40.8759	missense
231	CSMD2	c.G4568A	p.R1523H	43.8202	missense
231	EDNRB	c.G735A	p.M245I	39.3855	missense
231	FAT3	c.G6583C	p.V2195L	43.2718	missense
231	FOXA2	c.A1117T	p.N373Y	38.4615	missense
231	GPR98	c.G6269A	p.R2090H	76.6355	missense
231	INSR	c.T3661G	p.S1221A	9.83607	missense
231	KCNC1	c.G946A	p.V316M	52.2727	missense
231	KLHDC8B	c.C436T	p.R146C	41.0256	missense
231	KLKB1	c.G583A	p.A195T	42.069	missense
231	MAP1A	c.C5831T	p.T1944M	51.4286	missense
231	MUC16	c.G16693A	p.V5565I	41.8605	missense
231	MYH2	c.C3541T	p.R1181C	41.1243	missense
231	NPRL2	c.G604T	p.G202W	36.2319	missense
231	PLA2G4D	c.A755G	p.E252G	38.2353	missense
231	PLA2R1	c.T3356C	p.L1119S	40.8333	missense
231	PLXNA1	c.G1898T	p.G633V	35.8491	missense
231	RND3	c.T398C	p.V133A	40.5405	missense
231	RNF19A	c.C242T	p.S81L	28.7281	missense
231	TBX22	c.T31A	p.S11T	35.8491	missense
231	TOP2B	c.G159T	p.K53N	43.5185	missense
231	TRIM67	c.C1966G	p.H656D	41.1765	missense
231	TTC30B	c.A218T	p.Q73L	30.6122	missense
231	VPS8	c.A769T	p.T257S	38.1119	missense
231	ZNF354A	c.G1499A	p.G500E	21.4286	missense
231	ZNF474	c.A776C	p.H259P	19.0476	missense
232	ATG2A	c.G4597C	p.A1533P	13.0952	missense
232	ATP1A2	c.G916A	p.V306M	13.3333	missense
232	CNTROB	c.T695C	p.I232T	12.0301	missense
232	COL23A1	c.C1372T	p.P458S	45.4545	missense
232	EBLN1	c.429_430insTCT	p.L143delinsLL	27.7372	insertion_inframeshift
232	FANCC	c.91delC	p.Q31fs	15.3488	deletion_frameshift
232	FRG1	c.432+1G>C		10.3723	splice_site
232	LRRFIP2	c.A217G	p.T73A	19.3548	missense
232	MAP3K9	c.113_115del	p.38_39del	22.7273	deletion_inframeshift
232	ROS1	c.C4376T	p.A1459V	13.4831	missense
232	RP1L1	c.G4027A	p.E1343K	8.33333	missense
232	SLC22A14	c.711_714del	p.237_238del	33.3333	deletion_frameshift
232	TEC;TEC	c.G1812C	p.E604D	13.4884	missense
232	ZNF717	c.A973G	p.S325G	8.51852	missense
233	ADAMTSL4	c.992delA	p.D331fs	7.84314	deletion_frameshift
233	ADAMTSL4	c.C993G	p.D331E	8.51064	missense
233	ASXL1	c.2095delC	p.P699fs	27.1186	deletion_frameshift
233	C12orf51	c.G4378A	p.V1460I	37.6997	missense
233	CBL	c.T1139C	p.L380P	51.6484	missense
233	CEACAM4	c.A410T	p.Q137L	39.899	missense
233	CPNE1	c.G13T	p.V5L	25.6944	missense
233	CTIF	c.C161T	p.T54I	87.5	missense
233	ETNK1	c.A731G	p.N244S	33.8346	missense
233	FAM75C2	c.G1793A	p.R598Q	40.981	missense
233	FAT3	c.G12320T	p.C4107F	31.4286	missense
233	GRIA2	c.G2266A	p.A756T	23.8938	missense
233	KCNG2	c.C607T	p.R203C	47.541	missense
233	LOC100132288	c.C61T	p.R21C	9.21986	missense
233	MLL4	c.C7849T	p.R2617W	30.7692	missense
233	MPRIP	c.G566T	p.S189I	14.6667	missense
233	OR2W3	c.465_467del	p.155_156del	28.5714	deletion_inframeshift
233	PAGE5	c.C119T	p.S40F	23.348	missense
233	PHLDA1	c.G570C	p.Q190H	10.6667	missense
233	POLR3A	c.G1114A	p.D372N	43.8596	missense
233	PPFIA2	c.G869A	p.R290H	21.1268	missense
233	PRCP	c.G737A	p.R246Q	22.2826	missense
233	PTPN11	c.G181A	p.D61N	17.7914	missense
233	RFX7	c.A1853G	p.N618S	21.0046	missense
233	SBF1	c.G2371A	p.A791T	26.8519	missense
233	SETBP1	c.G2602A	p.D868N	42.3077	missense
233	ZNF98	c.A407G	p.K136R	39.3162	missense
234	ANXA2	c.C927G	p.I309M	30.6122	missense
234	ATP10A	c.C1814T	p.T605M	34.3137	missense
234	BEND5	c.C396G	p.H132Q	47.3684	missense
234	C13orf38-SOHLH2,SOHLH2	c.C1502T	p.A501V	38.2353	missense
234	CC2D2A	c.G308A	p.R103H	36.3229	missense
234	CEP110	c.C2788A	p.Q930K	38.3721	missense
234	DNAJC28	c.A948T	p.L316F	7.29167	missense
234	DUOX2	c.2895_2898del	p.965_966del	27.3684	deletion_frameshift
234	FAM3B	c.C691T	p.P231S	10.2902	missense
234	HRNR	c.G5786A	p.G1929D	8.52792	missense
234	MARCO	c.A269G	p.D90G	41.2844	missense
234	MUC12	c.G9646T	p.A3216S	19.6529	missense
234	MUC2	c.C4745G	p.T1582R	14.7368	missense
234	PCDHA13	c.T1496G	p.V499G	7.14286	missense
234	PRIMA1	c.G270T	p.W90C	43.4783	missense
234	SASH1	c.G2755T	p.G919C	24.7273	missense
234	SASH1	c.C3011T	p.P1004L	37.415	missense
234	SEC24C	c.C457T	p.P153S	9.21053	missense
234	SLC26A8	c.T1541A	p.L514Q	17.6991	missense
234	STK36	c.G3526A	p.V1176M	39.0476	missense
234	TP53	c.G315A	p.M105I	40.8163	missense
234	TP53	c.G184T	p.E62X	35.2459	nonsense
235	ATPIF1	c.G260A	p.R87H	11.1607	missense
235	C9orf169	c.G22A	p.V8I	7.5188	missense
235	CAMK2B	c.C1553T	p.P518L	54.2373	missense
235	DIP2B	c.T4601C	p.V1534A	8.87097	missense
235	FAT1	c.C2641T	p.R881C	13.4021	missense
235	IGFN1	c.G5047A	p.G1683R	16.3043	missense
235	KBTBD10	c.C1124T	p.A375V	11.2903	missense
235	KBTBD8	c.G768C	p.Q256H	10.5263	missense
235	MAP1A	c.1369_1371del	p.457_457del	8.87097	deletion_inframeshift
235	NEURL4	c.C2672T	p.A891V	12.5	missense
235	PLCB4	c.C3532T	p.R1178X	10.443	nonsense
235	PUS10	c.874+2T>G		9.0604	splice_site
235	RALGPS2	c.G1123A	p.V375I	11.0236	missense
235	SLC24A1	c.G1679A	p.R560H	11.4754	missense
235	SLC39A6	c.C691T	p.R231W	7.31707	missense
235	TACC2	c.A1820G	p.E607G	8.26446	missense
235	TDP1	c.G634C	p.V212L	11.9048	missense
235	TJP1	c.G4696A	p.V1566M	39.5349	missense
235	TSPAN4	c.230_232del	p.77_78del	34.7826	deletion_inframeshift
235	UMODL1	c.C2536T	p.R846W	14.7766	missense
235	ZNF189	c.G1189T	p.D397Y	10.0775	missense
235	ZNF354B	c.626_628del	p.209_210del	29.7872	deletion_inframeshift
235	ZNF717	c.A973G	p.S325G	8.51449	missense
236	ABCA9	c.C802A	p.L268I	18.9474	missense
236	ACAD11	c.G2188T	p.G730X	10.5263	nonsense
236	ANP32C	c.G496T	p.E166X	21.875	nonsense
236	BPTF	c.C8053G	p.P2685A	11.4286	missense
236	CD97	c.A406C	p.T136P	7.0922	missense
236	CDHR3	c.C2063T	p.T688I	22.807	missense
236	COPG1	c.C2533T	p.R845W	20.7792	missense
236	CSNK2B	c.G50T	p.R17L	22.0588	missense
236	DNAH2	c.G7465A	p.A2489T	10.5263	missense
236	DPYD	c.C800T	p.T267I	7.40741	missense
236	EPHA6	c.G3A	p.M1I	16.6667	missense
236	ETV1	c.G79T	p.D27Y	20	missense
236	KIF26A	c.C2306T	p.T769M	26.9231	missense
236	MUC17	c.A3298G	p.S1100G	9.71922	missense
236	MUC2	c.C4709T	p.T1570I	9.25926	missense
236	MUC4	c.A3037G	p.S1013G	21.8487	missense
236	MYO1H	c.1454+2T>C		25.3968	splice_site
236	NIN	c.G3958T	p.V1320L	10.6796	missense
236	NKAIN3	c.C104T	p.A35V	10.7843	missense
236	NRAS	c.G35A	p.G12D	7.50988	missense
236	PDGFRA	c.G449T	p.C150F	19.5876	missense
236	PSMD3	c.G1204A	p.V402M	20.7627	missense
236	RAD51AP2	c.A1486G	p.T496A	20	missense
236	TAF7L	c.A765T	p.E255D	30.3571	missense
236	TAF7L	c.T762G	p.D254E	25	missense
236	TAF7L	c.G750T	p.E250D	8.47458	missense
237	ASXL1	c.2878_2879del	p.960_960del	6.55738	deletion_frameshift
237	CA5A	c.G445A	p.A149T	13.5057	missense
237	HUNK	c.C1574T	p.P525L	14.6789	missense
237	IDH2	c.G515A	p.R172K	19.3182	missense
237	MLH3	c.2056delG	p.E686fs	11.7073	deletion_frameshift
237	PLEKHG5	c.C97G	p.P33A	15.9574	missense
237	RLF	c.T4301C	p.I1434T	15.625	missense
237	SPATA22	c.C41A	p.A14E	51.4286	missense
237	SRSF2	c.C284G	p.P95R	12.1212	missense
237	ZNF2	c.G470T	p.R157L	23.3333	missense
237	ZNF626	c.G1502A	p.R501K	7.14286	missense
238	ANKRD20A4	c.G2036T	p.R679L	40.2299	missense
238	CADPS2	c.C928T	p.R310W	30.9059	missense
238	CDON	c.C1364A	p.S455X	39.7727	nonsense
238	CMYA5	c.G9829A	p.A3277T	75.5435	missense
238	CORO7,CORO7-PAM16	c.C2560T	p.L854F	50	missense
238	CTNNA2	c.G1963C	p.V655L	42.5	missense
238	EIF3A	c.1133delA	p.N378fs	21.7391	deletion_frameshift
238	FRMD3	c.G1286A	p.S429N	51.4851	missense
238	GNL3	c.1406_1408del	p.469_470del	27.1186	deletion_inframeshift
238	HAVCR1	c.G474A	p.M158I	18.4615	missense
238	MDN1	c.T11462C	p.M3821T	52.3438	missense
238	MEP1A	c.G1799T	p.S600I	16.6667	missense
238	MPP5	c.T1874C	p.I625T	38.4615	missense
238	NSUN7	c.T875C	p.M292T	46.2069	missense
238	ODZ1	c.G4208T	p.R1403L	41.8478	missense
238	PCMTD1	c.C821G	p.P274R	10.089	missense
238	RAN	c.T639G	p.D213E	47.7612	missense
238	RNF123	c.G1679A	p.R560Q	37.9845	missense
238	SAA1	c.T259A	p.F87I	42.4658	missense
238	SAA1	c.T261A	p.F87L	43.662	missense
238	SACS	c.C6776T	p.P2259L	49.6644	missense
238	TP53	c.A263G	p.Y88C	72	missense
238	TPBG	c.C553T	p.P185S	49.3333	missense
238	TXLNA	c.C856A	p.L286M	11.7647	missense
238	ZNF208	c.1800_1801insTAA	p.K600delinsNK	4.33199	insertion_inframeshift
239	ASXL1	c.1926_1927insG	p.G642fs	1.6	insertion_frameshift
239	LUC7L2	c.744_745del		8.4	deletion_frameshift
239	CD55	c.A226G	p.K76E	49.1228	missense
239	DPP6	c.G235A	p.E79K	21.4286	missense
239	KBTBD5	c.G10T	p.G4C	16.2791	missense
239	MUC17	c.G2708A	p.R903H	16.2214	missense
239	MUC17	c.T4619A	p.V1540D	16.1224	missense
239	MUC17	c.A4621C	p.T1541P	16.5992	missense
239	NFE2L3	c.99_100insCTG	p.Y33delinsYL	41.791	insertion_inframeshift
239	NFE2L3	c.C110T	p.P37L	27.0833	missense
239	TRIML1	c.T1382G	p.I461S	46.5116	missense
239	TUSC3	c.G904A	p.A302T	44.6429	missense
239	ZNF208	c.T3208C	p.S1070P	43.9216	missense
240	ANGPTL3	c.T347C	p.M116T	15.0376	missense
240	BTBD7	c.G1855A	p.V619M	15.9524	missense
240	C6orf163	c.G470T	p.C157F	28.0702	missense
240	C8orf86	c.G122A	p.S41N	16.8224	missense
240	CRTAC1	c.A1771G	p.K591E	15.9574	missense
240	CSHL1	c.C177A	p.S59R	16.6667	missense
240	ETFA	c.G757A	p.D253N	18.4615	missense
240	GPR183	c.T943C	p.Y315H	19.4313	missense
240	HEY2	c.C828G	p.H276Q	14.4165	missense
240	LENG9	c.G787C	p.A263P	35	missense
240	LYRM7	c.C310A	p.Q104K	18.932	missense
240	MUC2	c.G5212A	p.G1738S	12.8571	missense
240	NOS3	c.A412G	p.I138V	24.2718	missense
240	OBSCN	c.T19139C	p.I6380T	17.284	missense
240	POU4F2	c.T904C	p.F302L	23.8806	missense
240	PPM1D	c.1589_1590insA	p.P530fs	7.62712	insertion_frameshift
240	PSMC5	c.G397A	p.E133K	13.577	missense
240	RNGTT	c.175-2->T		16.2162	splice_site
240	TRABD	c.C35T	p.A12V	13.5802	missense
240	TRAP1	c.1433_1434insCCG	p.G478delinsAG	27.2727	insertion_inframeshift
240	TTLL2	c.G852C	p.K284N	22.4638	missense
241	AKAP12	c.510_512del	p.170_171del	24.4681	deletion_inframeshift
241	AOC3	c.C241G	p.P81A	7.14286	missense
241	APOBEC3H	c.C45G	p.N15K	13.5417	missense
241	APOBEC3H	c.A46C	p.K16Q	13.1313	missense
241	APOBEC3H	c.A47G	p.K16R	9.67742	missense
241	APOBEC3H	c.G48C	p.K16N	8.69565	missense
241	ATP2C2	c.C601T	p.P201S	26.5625	missense
241	CCDC144NL	c.C229T	p.R77C	60	missense
241	CD97	c.A406C	p.T136P	13.6364	missense
241	CDC20B	c.G107C	p.R36T	8.13953	missense
241	CSMD1	c.G8534A	p.G2845D	13.2911	missense
241	DNMT3B	c.C124T	p.R42C	75	missense
241	ERBB4	c.A3280C	p.T1094P	11.4286	missense
241	GRK6	c.T1202G	p.V401G	20	missense
241	ITGBL1	c.C1137A	p.H379Q	16.6667	missense
241	KIF20B	c.G3182A	p.R1061K	30.303	missense
241	LRRC31	c.T431G	p.L144X	24.055	nonsense
241	MYRIP	c.A2405C	p.K802T	13.1148	missense
241	PCLO	c.A8782G	p.K2928E	7.21311	missense
241	PCLO	c.A8781T	p.E2927D	8.3871	missense
241	RAI14	c.A2090C	p.Q697P	15.5556	missense
241	SH2D5	c.G662A	p.R221H	14.2857	missense
241	USP35	c.2159_2161del	p.720_721del	34.2105	deletion_inframeshift
241	ZNF814	c.T970C	p.Y324H	9.58904	missense

## Sheet: BeatAML
Case	Gene	c.DNA	AA change	VAF (%)
13-00545	ELFN1	c.1174C>A	p.H392N	85.1064	missense_variant
13-00545	GRIK2	c.2179C>T	p.R727X	41.2429	stop_gained
13-00545	NUP107	c.1111C>T	p.Q371X	49.5146	stop_gained
13-00545	PPP1R3C	c.145C>T	p.R49X	40.3727	stop_gained
13-00545	PTPN11	c.227A>T	p.E76V	37.5	missense_variant
13-00545	SLC13A3	c.915C>A	p.S305R	10.2564	missense_variant
13-00545	SLC25A21	c.833G>A	p.G278E	47.4576	missense_variant
13-00545	SPOCK3	c.1218C>A	p.D406E	9.09091	missense_variant
13-00545	ZNF605	c.1907_1909delTGA	p.M636del	49.6403	inframe_deletion
13-00552	AMMECR1L	c.531delC	p.D177EfsX7	38.4615	frameshift_variant
13-00552	BAK1	c.577G>A	p.V193M	32.6531	missense_variant
13-00552	BRINP3	c.1793G>A	p.R598Q	47.7477	missense_variant
13-00552	C8orf47	c.907G>A	p.G303R	35.3293	missense_variant
13-00552	CDH19	c.173C>T	p.T58M	42.2535	missense_variant
13-00552	CPAMD8	c.3473C>T	p.A1158V	40.5797	missense_variant
13-00552	ETV6	c.1193T>A	p.L398Q	39.7959	missense_variant
13-00552	FAM168A	c.154A>G	p.T52A	41.5094	missense_variant&splice_region_variant
13-00552	GABRE	c.542G>A	p.G181D	26.6667	missense_variant
13-00552	GLP2R	c.1424G>C	p.G475A	35.9477	missense_variant
13-00552	KCNQ1	c.862delG	p.V288X	33.6	frameshift_variant
13-00552	KRAS	c.182A>C	p.Q61P	16.5354	missense_variant
13-00552	LANCL3	c.790G>A	p.V264M	80	missense_variant
13-00552	NADK	c.725A>G	p.K242R	19.4444	missense_variant
13-00552	NOL10	c.172A>G	p.I58V	43.2099	missense_variant
13-00552	PDGFRB	c.1247C>T	p.P416L	25.5814	missense_variant
13-00552	PLEKHG1	c.3503G>A	p.R1168Q	33.3333	missense_variant
13-00552	PRKCSH	c.46G>C	p.E16Q	33.5227	missense_variant
13-00552	PTPN11	c.1508G>T	p.G503V	12.7572	missense_variant
13-00552	SUV420H2	c.935G>A	p.R312H	32.8125	missense_variant
13-00552	TRIM33	c.674G>A	p.S225N	37.6623	missense_variant
13-00552	U2AF1	c.101C>T	p.S34F	35.5556	missense_variant
13-00552	YWHAB	c.152A>G	p.K51R	73.2143	missense_variant
13-00552	ZNF285	c.412T>C	p.W138R	44.3396	missense_variant
13-00558	BHLHE22	c.615_617delCGG	p.G207del	10.3896	inframe_deletion
13-00558	JAK3	c.3217C>T	p.L1073F	42	missense_variant
13-00558	TNFRSF1A	c.769-2delA		36	splice_acceptor_variant
13-00558	TP53	c.743G>A	p.R248Q	96.4286	missense_variant
13-00558	ZNF286B	c.145_147delGCG	p.A49del	15.3846	inframe_deletion
13-00600	ADHFE1	c.1346_1354delGTCCCCAGT	p.C449_Q451del	26.087	inframe_deletion
13-00600	ATP7B	c.3793G>T	p.V1265L	40.5904	missense_variant
13-00600	C15orf57	c.497A>T	p.Y166F	37.0079	missense_variant
13-00600	CAMK1G	c.1172G>C	p.C391S	28.1437	missense_variant
13-00600	FOXN3	c.1382_1384delTGC	p.L461del	36.3636	inframe_deletion
13-00600	HNF4G	c.764G>A	p.R255H	13.4921	missense_variant
13-00600	PEX5L	c.647C>G	p.S216C	38.4615	missense_variant
13-00600	RP11-1220K2.2	c.2738A>T	p.K913M	10.4478	missense_variant
13-00600	SUSD4	c.1027T>C	p.F343L	42.2222	missense_variant
13-00600	TET2	c.3646C>T	p.R1216X	34.5622	stop_gained
13-00600	TET2	c.4056_4063dupACACAGAG	p.A1355DfsX11	13.7255	frameshift_variant
13-00600	TMC5	c.2483G>A	p.R828Q	35.3659	missense_variant
13-00600	TRMT2B	c.862C>T	p.R288C	75	missense_variant
13-00600	TSHZ2	c.2454dupC	p.M819HfsX11	15.1515	frameshift_variant
13-00600	TTC28	c.6845A>C	p.D2282A	17.3913	missense_variant
13-00600	USH1C	c.1813A>C	p.I605L	25	missense_variant
13-00600	ZNF107	c.1045A>T	p.I349F	45.3704	missense_variant
13-00622	ABCC10	c.3175G>A	p.V1059M	17.1053	missense_variant
13-00622	C17orf50	c.490G>C	p.D164H	26.087	missense_variant
13-00622	EIF2AK4	c.1028C>A	p.T343K	21.0526	missense_variant
13-00622	FLI1	c.202C>T	p.R68W	18.4211	missense_variant
13-00622	IRS2	c.2102_2104delCCG	p.A701del	13.3333	inframe_deletion
13-00622	KDM5B	c.1130A>G	p.Y377C	8.64198	missense_variant
13-00622	KMT2E	c.942delA	p.E315RfsX2	16.5179	frameshift_variant
13-00622	MAPRE3	c.389G>A	p.R130Q	14.5349	missense_variant
13-00622	MSI1	c.839C>T	p.A280V	36	missense_variant
13-00622	NRAS	c.37G>C	p.G13R	20.438	missense_variant
13-00622	PDS5B	c.1520dupA	p.D508GfsX4	31.4465	frameshift_variant
13-00622	PHTF2	c.1639C>T	p.R547X	38.0952	stop_gained&splice_region_variant
13-00622	PLEKHA4	c.1219G>A	p.G407S	21.9512	missense_variant
13-00622	SF3B1	c.2098A>G	p.K700E	29.3478	missense_variant
13-00622	ZZEF1	c.1400G>A	p.C467Y	13.75	missense_variant
13-00625	ADAM12	c.1433C>T	p.A478V	11.1111	missense_variant
13-00625	AKT1	c.377G>A	p.S126N	27.7778	missense_variant
13-00625	BCORL1	c.5091_5092insGGGGGG	p.L1697_R1698insGG	44.4444	inframe_insertion
13-00625	CSF3R	c.2326C>T	p.Q776X	27.4194	stop_gained
13-00625	CTCF	c.1016G>A	p.R339Q	21.4953	missense_variant
13-00625	CUL4B	c.429_431delCTC	p.S146del	13.5593	inframe_deletion
13-00625	EVC2	c.203G>A	p.G68E	18.75	missense_variant
13-00625	EZH2	c.2232_2233insTCATC	p.E745SfsX24	12.9412	frameshift_variant
13-00625	NADK	c.725A>G	p.K242R	28.5714	missense_variant
13-00625	PCDH10	c.3010G>T	p.G1004C	10	missense_variant
13-00625	RSPH3	c.134C>T	p.P45L	50.9804	missense_variant
13-00625	RUNX1	c.601C>T	p.R201X	32.5843	stop_gained
13-00625	SPINK5	c.2777C>T	p.A926V	29.8387	missense_variant
13-00625	USP32	c.4408A>T	p.N1470Y	20.5479	missense_variant
13-00625	ZNF282	c.1043A>G	p.D348G	55.814	missense_variant
13-00625	ZNF687	c.2815dupC	p.R939PfsX36	22.5806	frameshift_variant
13-00660	BMP2K	c.1461C>G	p.H487Q	50	missense_variant
13-00660	DPY19L2	c.394C>T	p.R132C	8.27586	missense_variant
13-00660	GCSAML	c.168+1G>T		17.0732	splice_donor_variant
13-00660	JAK2	c.1849G>T	p.V617F	36.6972	missense_variant
13-00660	MRC2	c.701A>G	p.D234G	9.85915	missense_variant
13-00660	MRC2	c.701A>G	p.D234G	10	missense_variant
13-00660	MYL10	c.469G>A	p.E157K	20.7547	missense_variant
13-00660	MYL10	c.469G>A	p.E157K	21.1538	missense_variant
13-00660	NPR3	c.1580G>C	p.R527P	24.0385	missense_variant
13-00660	NPR3	c.1580G>C	p.R527P	23.8095	missense_variant
13-00660	PLCB3	c.2843-2A>C		33.3333	splice_acceptor_variant
13-00660	RIT1	c.204T>A	p.D68E	8.64198	missense_variant
13-00660	RPS6KA1	c.1829G>A	p.G610D	9.09091	missense_variant
13-00660	U2AF1	c.470A>G	p.Q157R	41.1765	missense_variant
14-00052	ATM	c.9089G>A	p.G3030E	32.8947	missense_variant
14-00052	BCOR	c.2521_2522delTC	p.V842X	29.4872	frameshift_variant
14-00052	DACH1	c.367_369delGGC	p.G123del	13.0435	inframe_deletion
14-00052	FLNB	c.6689G>C	p.G2230A	44.2857	missense_variant
14-00052	GLT6D1	c.163G>A	p.V55I	38.8889	missense_variant
14-00052	GPC3	c.91_93delCCG	p.P31del	8.77193	inframe_deletion
14-00052	HORMAD2	c.211C>A	p.L71I	49.1349	missense_variant
14-00052	HOXD3	c.183delT	p.D62TfsX15	31.1688	frameshift_variant
14-00052	MMP1	c.31_33delCTG	p.L11del	9.58904	inframe_deletion
14-00052	PHC1	c.1287_1289dupGCA	p.Q439dup	11	inframe_insertion
14-00052	PTPN11	c.181G>T	p.D61Y	40.6504	missense_variant
14-00052	SERPINB11	c.358-1G>A		46	splice_acceptor_variant
14-00052	SH3PXD2A	c.1009G>A	p.E337K	37.5	missense_variant
14-00052	SOBP	c.2250_2252delGCC	p.P751del	14.7059	inframe_deletion
14-00052	SQLE	c.1339A>G	p.I447V	36.0825	missense_variant
14-00052	SRCAP	c.6452G>A	p.R2151H	32.3944	missense_variant
14-00052	SUMO2	c.92A>C	p.Q31P	19.4444	missense_variant
14-00052	TJP2	c.1765-1G>T		18.75	splice_acceptor_variant
14-00052	WT1	c.1105C>T	p.R369X	10.8844	stop_gained
14-00052	ZFP42	c.165C>A	p.C55X	26.5625	stop_gained
14-00052	ZNF41	c.1021A>G	p.N341D	79.5455	missense_variant
14-00067	BRCA1	c.751A>G	p.K251E	32.2034	missense_variant
14-00067	GRIN1	c.1739A>T	p.Q580L	35.5072	missense_variant
14-00067	IGHV3-49	c.170G>T	p.R57L	37.2881	missense_variant
14-00067	KCTD19	c.893C>T	p.P298L	39.7059	missense_variant
14-00067	MYRIP	c.687G>T	p.K229N	35.2	missense_variant
14-00067	NQO1	c.578T>C	p.I193T	35.8779	missense_variant
14-00067	ORC2	c.1514A>T	p.N505I	10.4478	missense_variant
14-00067	PXK	c.202A>T	p.I68F	40	missense_variant&splice_region_variant
14-00067	RAB11FIP4	c.1746G>T	p.Q582H	35.3741	missense_variant
14-00067	RHOJ	c.545G>A	p.G182D	40	missense_variant
14-00067	SLC22A8	c.254C>T	p.P85L	34.4828	missense_variant
14-00067	SLCO4A1	c.2024A>G	p.K675R	34.4828	missense_variant&splice_region_variant
14-00067	TBK1	c.1986G>T	p.M662I	8.97436	missense_variant
14-00067	TP53	c.1027G>T	p.E343X	55.6452	stop_gained
14-00067	TRPC3	c.2227A>C	p.I743L	11.5942	missense_variant
14-00150	CEBPA	c.247dupC	p.Q83PfsX25	38	frameshift_variant
14-00150	SRSF2	c.284C>T	p.P95L	43.2432	missense_variant
14-00150	STAG2	c.913C>T	p.R305X	68.4211	stop_gained
14-00150	TET2	c.3317_3318delAG	p.E1106VfsX23	52.5223	frameshift_variant
14-00150	ZNF791	c.872A>C	p.E291A	12.5	missense_variant
14-00244	ACAN	c.553C>T	p.P185S	22.2222	missense_variant
14-00244	ARHGAP40	c.1150G>A	p.V384I	27.7778	missense_variant
14-00244	ARHGAP40	c.1150G>A	p.V384I	28.5714	missense_variant
14-00244	ARHGEF10L	c.2491G>A	p.G831R	41.1765	missense_variant
14-00244	ARHGEF10L	c.2491G>A	p.G831R	41.1765	missense_variant
14-00244	ATAD3B	c.646T>G	p.S216A	22.2222	missense_variant
14-00244	CACNA1B	c.1458G>C	p.W486C	8.96552	missense_variant
14-00244	CACNA1B	c.1458G>C	p.W486C	10.219	missense_variant
14-00244	CACNA1G	c.89delG	p.G30AfsX35	13.9535	frameshift_variant
14-00244	COL19A1	c.76G>A	p.V26I	26.3158	missense_variant
14-00244	COL19A1	c.76G>A	p.V26I	26.3158	missense_variant
14-00244	IKZF1	c.840_841insT	p.G281WfsX166	26.3889	frameshift_variant
14-00244	ITGB1BP2	c.942G>C	p.R314S	41.4634	missense_variant
14-00244	ITGB1BP2	c.942G>C	p.R314S	42.1053	missense_variant
14-00244	KCTD20	c.30C>G	p.D10E	17.6471	missense_variant
14-00244	KCTD20	c.30C>G	p.D10E	17.6471	missense_variant
14-00244	KRAS	c.34G>T	p.G12C	27.2727	missense_variant
14-00244	KRAS	c.34G>T	p.G12C	27.8689	missense_variant
14-00244	MYO5B	c.2009A>T	p.D670V	13.2353	missense_variant
14-00244	NBEAL2	c.3868C>T	p.R1290W	17.3913	missense_variant
14-00244	NOBOX	c.1390delC	p.Q464NfsX2	10.5263	frameshift_variant
14-00244	NUMBL	c.1326_1328delGCA	p.Q446del	8.62069	inframe_deletion
14-00244	TBC1D10C	c.325C>T	p.H109Y	41.6667	missense_variant
14-00244	TLN2	c.5198T>G	p.V1733G	45.4545	missense_variant&splice_region_variant
14-00454	ARID1B	c.983_985delGAG	p.G328del	22.2222	inframe_deletion
14-00454	GCGR	c.212C>A	p.T71N	52.1505	missense_variant
14-00454	H3F3A	c.83A>T	p.K28M	36.8421	missense_variant
14-00454	IDH2	c.419G>A	p.R140Q	42.0408	missense_variant
14-00454	KCNJ14	c.769G>T	p.V257L	12.0482	missense_variant
14-00454	LRRN1	c.29C>G	p.A10G	48.7179	missense_variant
14-00454	MEGF10	c.2388T>G	p.Y796X	41.3793	stop_gained
14-00454	PCOLCE2	c.911C>T	p.T304M	54.4304	missense_variant
14-00454	PTPRD	c.4187G>A	p.R1396Q	20.8333	missense_variant
14-00454	TBX4	c.177_179delCGC	p.A60del	22.2222	inframe_deletion
14-00454	TET2	c.2328dupT	p.G777WfsX4	44.2804	frameshift_variant
14-00454	TET2	c.4139A>T	p.H1380L	54.717	missense_variant
14-00454	ZNF287	c.774G>C	p.K258N	52.8571	missense_variant
14-00564	AC110781.3	c.14G>A	p.R5H	53.3333	missense_variant
14-00564	BPTF	c.4713A>C	p.K1571N	56.1644	missense_variant
14-00564	CCDC80	c.40G>T	p.A14S	21.4286	missense_variant
14-00564	CNTNAP3	c.2647A>G	p.R883G	53.8462	missense_variant
14-00564	CYB561D2	c.380C>A	p.A127D	20	missense_variant
14-00564	EGR4	c.1350_1352delGCC	p.P451del	16.6667	inframe_deletion
14-00564	EYS	c.6601C>G	p.L2201V	41.1765	missense_variant
14-00564	FAM149A	c.1060C>T	p.H354Y	48.6842	missense_variant
14-00564	GNE	c.509G>A	p.S170N	31.25	missense_variant
14-00564	HIRA	c.1678G>A	p.E560K	49.0741	missense_variant
14-00564	LMAN1	c.1285G>A	p.V429I	12.8205	missense_variant
14-00564	PGLYRP1	c.274G>C	p.D92H	36.3636	missense_variant
14-00564	PLIN3	c.190G>A	p.E64K	43.4783	missense_variant
14-00564	RNF114	c.513+2T>G		13.6364	splice_donor_variant
14-00564	STK38L	c.956G>C	p.G319A	25.5319	missense_variant&splice_region_variant
14-00564	TIMD4	c.357G>T	p.W119C	28.5714	missense_variant
14-00564	TP53	c.743G>A	p.R248Q	94.3396	missense_variant
14-00564	VANGL2	c.858C>A	p.Y286X	27.9412	stop_gained
14-00564	ZDHHC21	c.208A>T	p.T70S	40	missense_variant
14-00738	CYLD	c.2305A>T	p.I769F	14.0244	missense_variant
14-00738	EPHA2	c.1918G>A	p.E640K	40.0881	missense_variant
14-00738	FAM135B	c.2020G>A	p.G674R	12.9032	missense_variant
14-00738	GNAS	c.3083G>A	p.R1028H	11.215	missense_variant
14-00738	JAK2	c.1849G>T	p.V617F	59.6899	missense_variant
14-00738	MYO1E	c.619C>T	p.R207W	37	missense_variant
14-00738	NPIPA1	c.925C>G	p.P309A	8.97436	missense_variant
14-00738	NUP54	c.296-1G>T		15.7895	splice_acceptor_variant
14-00738	RHBDL2	c.299C>T	p.T100M	44.3396	missense_variant
14-00738	RRP9	c.208_210delGAG	p.E70del	12.1212	inframe_deletion
14-00738	SLC20A1	c.1211T>C	p.M404T	41.0714	missense_variant
14-00738	TFAP2A	c.566C>T	p.A189V	25.6757	missense_variant
14-00738	TMEM132C	c.1189G>A	p.G397R	38.75	missense_variant
14-00738	TMEM221	c.722C>T	p.A241V	48.8372	missense_variant
14-00738	TP53	c.814G>A	p.V272M	91.6667	missense_variant
14-00738	TRIM67	c.777_779delGCC	p.P260del	11.4754	inframe_deletion
14-00738	ZNF197	c.1083A>C	p.L361F	22.293	missense_variant
14-00742	ATP2C2	c.2212_2213delAG	p.S738HfsX47	21.1538	frameshift_variant
14-00742	COG2	c.1697C>T	p.S566F	43.3333	missense_variant
14-00742	FASN	c.4699dupT	p.Y1567LfsX20	23.0769	frameshift_variant
14-00742	NIN	c.4735A>T	p.I1579F	12	missense_variant&splice_region_variant
14-00742	PALD1	c.910C>A	p.P304T	15	missense_variant
14-00742	RLF	c.5343A>T	p.E1781D	23.3333	missense_variant
14-00742	SCAF11	c.1199C>T	p.S400L	20	missense_variant
15-00053	CDH11	c.998delA	p.K333SfsX3	14.2857	frameshift_variant&splice_region_variant
15-00053	COL5A3	c.2506G>A	p.G836S	36.5854	missense_variant&splice_region_variant
15-00053	DCLK1	c.1417C>T	p.L473F	34.6154	missense_variant
15-00053	DDX60L	c.3494C>A	p.T1165N	24.3243	missense_variant&splice_region_variant
15-00053	EFCC1	c.1390G>A	p.V464M	32.0988	missense_variant
15-00053	EML5	c.5214C>A	p.N1738K	23.5294	missense_variant
15-00053	IDH2	c.419G>A	p.R140Q	40.2685	missense_variant
15-00053	KDM5C	c.4442G>A	p.R1481K	17.1875	missense_variant
15-00053	MED13	c.347G>A	p.R116H	36.5854	missense_variant
15-00053	NCKAP1L	c.524G>A	p.R175H	33.871	missense_variant
15-00053	PAPPA2	c.2155C>A	p.P719T	18.75	missense_variant
15-00053	SRSF2	c.284_307delCCCCGGACTCACACCACAGCCGCC	p.P95_R102del	37.1429	inframe_deletion
15-00053	TNK2	c.171G>T	p.Q57H	25	missense_variant&splice_region_variant
15-00053	YLPM1	c.5218C>T	p.R1740X	37.931	stop_gained
15-00053	ZNF234	c.1835A>C	p.Q612P	30.6122	missense_variant
15-00075	AEBP1	c.1254C>A	p.N418K	17.6471	missense_variant
15-00075	ARMC10	c.394-2A>G		22.2222	splice_acceptor_variant
15-00075	FBXO38	c.1097G>A	p.R366K	28	missense_variant
15-00075	HEPHL1	c.2352G>C	p.K784N	15.9091	missense_variant
15-00075	IDH1	c.395G>A	p.R132H	36.8852	missense_variant
15-00075	MAML3	c.2559G>T	p.Q853H	22.2222	missense_variant
15-00075	NAALAD2	c.1933C>T	p.L645F	17.8571	missense_variant
15-00075	REG1B	c.15delC	p.S6RfsX5	10.1695	frameshift_variant
15-00075	RUNX1	c.484A>G	p.R162G	80.6228	missense_variant
15-00075	SRSF2	c.284C>A	p.P95H	40.625	missense_variant
15-00075	ZBTB14	c.21G>T	p.M7I	15.9091	missense_variant
15-00175	C17orf82	c.338C>A	p.A113E	37.5	missense_variant
15-00175	C2CD4C	c.562G>T	p.A188S	21.4286	missense_variant
15-00175	CR1L	c.481C>T	p.P161S	14.2857	missense_variant
15-00175	CTSZ	c.629G>T	p.G210V	18.75	missense_variant
15-00175	DUOX1	c.2819G>A	p.G940E	36.6667	missense_variant&splice_region_variant
15-00175	FAM104A	c.431_433delGCA	p.S144del	8.06452	inframe_deletion
15-00175	KIF20B	c.3631_3633delGAA	p.E1211del	8.10811	inframe_deletion
15-00175	MXRA5	c.6031T>C	p.S2011P	25	missense_variant
15-00175	NRAS	c.181C>A	p.Q61K	50.9091	missense_variant
15-00175	TP53	c.818G>A	p.R273H	53.5714	missense_variant
15-00175	TP53	c.314G>A	p.G105D	52.9412	missense_variant
15-00175	TTBK1	c.3487C>T	p.R1163C	40	missense_variant
15-00196	ARHGAP22	c.708-1G>T		28.5714	splice_acceptor_variant
15-00196	CD163	c.1702A>T	p.S568C	46.1538	missense_variant
15-00196	CDH18	c.1513-1G>A		42.4658	splice_acceptor_variant
15-00196	CDH18	c.1513-1G>A		42.4658	splice_acceptor_variant
15-00196	COL4A4	c.413T>C	p.M138T	40.6977	missense_variant
15-00196	DMPK	c.1354G>A	p.V452M	47.619	missense_variant
15-00196	DNMT3A	c.2678G>A	p.W893X	92.3077	stop_gained
15-00196	FANCA	c.488G>A	p.R163H	42.6471	missense_variant
15-00196	HRC	c.1635_1637delGGA	p.E547del	23.0769	inframe_deletion
15-00196	IDH2	c.419G>A	p.R140Q	40.636	missense_variant
15-00196	KCNH2	c.1888G>A	p.V630I	96	missense_variant
15-00196	LCT	c.4717A>T	p.K1573X	41.7582	stop_gained
15-00196	MYBBP1A	c.2011C>T	p.R671W	54.5455	missense_variant
15-00196	NLRP2	c.2126G>A	p.S709N	43.9252	missense_variant
15-00196	NUP155	c.892G>T	p.G298X	18.75	stop_gained
15-00208	DUSP15	c.436-2A>C		15.3846	splice_acceptor_variant
15-00208	ECE1	c.493G>A	p.E165K	52.071	missense_variant&splice_region_variant
15-00208	NF1	c.574C>T	p.R192X	21.1055	stop_gained
15-00208	PDS5B	c.3057-1delG		13.3333	splice_acceptor_variant
15-00208	PPFIBP1	c.1244C>T	p.A415V	30.4348	missense_variant
15-00208	PPFIBP1	c.1329C>G	p.I443M	37.2093	missense_variant
15-00208	SLC16A7	c.647A>G	p.D216G	41.5225	missense_variant
15-00208	SMCHD1	c.544G>A	p.V182M	45.1613	missense_variant
15-00208	TMEM91	c.513delG	p.X173SfsX11	57.8947	frameshift_variant
15-00208	ZNF287	c.1585A>G	p.I529V	42.2535	missense_variant
15-00300	AGPAT5	c.784A>G	p.I262V	28.866	missense_variant
15-00300	ANAPC1	c.5365G>A	p.A1789T	22.5	missense_variant
15-00300	ATXN1	c.672_677delGCAGCA	p.Q224_Q225del	22.5	inframe_deletion
15-00300	BFSP1	c.1991G>T	p.S664I	25	missense_variant
15-00300	C12orf42	c.677G>A	p.S226N	37.5	missense_variant
15-00300	C14orf37	c.535A>G	p.T179A	8	missense_variant
15-00300	CALR	c.816+1G>A		24.6753	splice_donor_variant
15-00300	CCDC141	c.3845C>T	p.T1282I	33.3333	missense_variant
15-00300	DNMT3A	c.176delC	p.P59RfsX13	13.3333	frameshift_variant&splice_region_variant
15-00300	FAM155A	c.284_286delAGC	p.Q95del	11.1111	inframe_deletion
15-00300	FAM83H	c.886G>T	p.A296S	28.5714	missense_variant
15-00300	FAM91A1	c.207G>C	p.K69N	14.7059	missense_variant
15-00300	FNDC3B	c.541A>C	p.I181L	44.4444	missense_variant
15-00300	GIT2	c.1391A>G	p.K464R	9.09091	missense_variant&splice_region_variant
15-00300	GPA33	c.825G>T	p.R275S	20	missense_variant&splice_region_variant
15-00300	GZMK	c.781C>A	p.P261T	18.1818	missense_variant
15-00300	HK3	c.772G>T	p.V258L	17.6471	missense_variant
15-00300	KCNH6	c.224C>A	p.P75Q	27.2727	missense_variant
15-00300	LARGE	c.217G>T	p.E73X	20	stop_gained
15-00300	LRRC10	c.469C>T	p.R157C	38.4615	missense_variant
15-00300	MAP3K4	c.93_95delGCC	p.P36del	10.6383	inframe_deletion
15-00300	MAP3K9	c.810G>T	p.K270N	25	missense_variant
15-00300	MDM1	c.1802C>T	p.S601F	36.478	missense_variant
15-00300	NNMT	c.572delG	p.G191AfsX4	8.33333	frameshift_variant
15-00300	PARD3	c.3587C>T	p.S1196L	24.1935	missense_variant
15-00300	PDIA5	c.1157C>A	p.P386Q	16.6667	missense_variant
15-00300	PHF23	c.674delA	p.K225RfsX42	18.1818	frameshift_variant
15-00300	PNMAL2	c.557C>T	p.P186L	13.3333	missense_variant
15-00300	RBM12B	c.1482A>C	p.K494N	31.8182	missense_variant
15-00300	RNF111	c.515C>A	p.A172D	20	missense_variant
15-00300	RP11-111M22.2	c.226_228delCAG	p.Q76del	10.3448	inframe_deletion
15-00300	SAGE1	c.210C>A	p.D70E	22.2222	missense_variant
15-00300	TNS1	c.4214C>T	p.A1405V	30.5882	missense_variant
15-00300	TRIM41	c.198_200delGGA	p.E66del	22.2222	inframe_deletion
15-00300	UBOX5	c.239G>T	p.G80V	18.1818	missense_variant
15-00300	WWC2	c.954-2delA		8.69565	splice_acceptor_variant
15-00300	ZNF285	c.70C>G	p.L24V	9.7561	missense_variant
15-00514	AAK1	c.1614_1616delGCA	p.Q546del	8.77193	inframe_deletion
15-00514	AIG1	c.680-2A>G		31.7647	splice_acceptor_variant
15-00514	BECN1	c.95A>G	p.K32R	15.5172	missense_variant
15-00514	C5orf51	c.32G>T	p.R11L	17.6471	missense_variant
15-00514	DAW1	c.1189T>A	p.Y397N	19.6078	missense_variant
15-00514	FLRT2	c.352G>T	p.E118X	45.4545	stop_gained
15-00514	G3BP1	c.275T>G	p.V92G	29.1667	missense_variant
15-00514	GCAT	c.509C>A	p.A170D	22.2222	missense_variant&splice_region_variant
15-00514	GHDC	c.1197A>T	p.E399D	8.53659	missense_variant
15-00514	IDH1	c.394C>T	p.R132C	27.1028	missense_variant
15-00514	IMPG1	c.677C>A	p.T226K	24	missense_variant
15-00514	ITGA7	c.1409C>T	p.A470V	21.6667	missense_variant
15-00514	KCNC3	c.284G>T	p.G95V	19.2982	missense_variant
15-00514	KLK5	c.10G>A	p.A4T	26.087	missense_variant
15-00514	NLRP1	c.4399G>A	p.G1467R	37.931	missense_variant
15-00514	NOV	c.287G>A	p.S96N	31.0345	missense_variant
15-00514	PHF13	c.362_364delAGA	p.K121del	8.51064	inframe_deletion
15-00514	POLR3B	c.1102-2A>T		10.9375	splice_acceptor_variant
15-00514	POPDC2	c.787C>T	p.R263C	34.8214	missense_variant
15-00514	PPM1D	c.1349delT	p.L450X	29.6296	frameshift_variant
15-00514	RP11-1220K2.2	c.272G>T	p.G91V	8	missense_variant
15-00514	SCYL1	c.2399T>C	p.M800T	26.9841	missense_variant
15-00514	SRSF2	c.281_283dupGCC	p.R94dup	20.8333	inframe_insertion
15-00514	SUZ12	c.1988T>G	p.M663R	18.9542	missense_variant
15-00514	TNRC6B	c.2137C>T	p.R713X	10.1351	stop_gained
15-00514	TRIM36	c.1250T>A	p.I417K	29.6296	missense_variant
15-00514	TRPC4	c.958G>A	p.G320S	34.9206	missense_variant
15-00514	ZBTB33	c.1109_1118delCATTAATACA	p.S370X	16.6667	frameshift_variant
15-00514	ZBTB33	c.1119G>T	p.Q373H	23.8095	missense_variant
15-00581	AP1M1	c.665_667delTGC	p.L222del	8.10811	inframe_deletion
15-00581	CHD6	c.1675G>T	p.A559S	16.6667	missense_variant
15-00581	ELMOD1	c.432C>G	p.F144L	10	missense_variant
15-00581	FAM3B	c.248G>T	p.G83V	16.8675	missense_variant
15-00581	GLYATL1	c.698T>A	p.I233K	18.8976	missense_variant
15-00581	GPA33	c.373C>A	p.L125M	20.2899	missense_variant
15-00581	ITPRIP	c.1140G>C	p.W380C	23.0769	missense_variant
15-00581	KRT83	c.750+2T>C		22.0859	splice_donor_variant
15-00581	MASP1	c.1352T>C	p.I451T	27.4194	missense_variant
15-00581	MROH8	c.1186T>A	p.L396Q	43.1818	missense_variant
15-00581	NR4A3	c.400C>A	p.P134T	20	missense_variant
15-00581	POLR2B	c.2533dupT	p.Y845LfsX6	32.2581	frameshift_variant
15-00581	SLC9A5	c.2122_2124delGAG	p.E708del	12.5	inframe_deletion
15-00581	SORBS2	c.1982G>A	p.S661N	32.8125	missense_variant
15-00581	TIMM21	c.368G>A	p.G123D	26.6667	missense_variant
15-00581	TP53	c.1010G>T	p.R337L	41.7582	missense_variant
15-00581	TRAM1	c.394G>C	p.A132P	30.9524	missense_variant
15-00581	ZNF546	c.964A>G	p.I322V	35.4839	missense_variant
15-00581	ZNF816	c.106G>C	p.E36Q	30	missense_variant
15-00614	AKNAD1	c.2456C>T	p.T819M	29.2135	missense_variant
15-00614	AMER3	c.1762G>A	p.A588T	38.8889	missense_variant
15-00614	DOCK3	c.611G>A	p.R204H	26.9231	missense_variant
15-00614	DSP	c.2548G>A	p.D850N	10.8434	missense_variant
15-00614	FAM53B	c.38G>T	p.G13V	26.0606	missense_variant
15-00614	GOLGA8S	c.1528G>A	p.A510T	9.09091	missense_variant
15-00614	GRM8	c.2158delC	p.H720TfsX12	8.57143	frameshift_variant
15-00614	HECTD1	c.2846C>A	p.A949D	54.386	missense_variant
15-00614	ITFG2	c.776T>C	p.I259T	49.1525	missense_variant
15-00614	MAMLD1	c.1504G>A	p.A502T	87.6289	missense_variant
15-00614	MYH14	c.2492G>A	p.G831E	28.5714	missense_variant
15-00614	NRAS	c.38G>A	p.G13D	43.9815	missense_variant
15-00614	SPEG	c.7655C>T	p.P2552L	54	missense_variant
15-00614	TP53	c.560-2A>C		39.4558	splice_acceptor_variant
15-00614	TP53	c.375+1G>A		27.6316	splice_donor_variant
15-00614	ZNF724P	c.3+1G>A		32.3529	splice_donor_variant
15-00614	ZSCAN1	c.632C>T	p.P211L	54.1667	missense_variant
15-00655	CEP128	c.1264C>T	p.R422X	40	stop_gained
15-00655	DNMT3A	c.2645G>A	p.R882H	43.75	missense_variant
15-00655	DOCK1	c.2569dupG	p.E857GfsX70	42.8571	frameshift_variant
15-00655	ERBB4	c.1916C>T	p.T639M	40.1163	missense_variant
15-00655	FLT3	c.1796_1797insCGCTCCCCTAGAATATGAATA	p.Y599_D600insAPLEYEY	45.3608	inframe_insertion
15-00655	IDH1	c.394C>T	p.R132C	34.2466	missense_variant
15-00655	KYNU	c.177A>T	p.L59F	18.1818	missense_variant
15-00655	LHX9	c.1137C>A	p.N379K	16.6667	missense_variant
15-00655	NCAM1	c.668-1G>C		36	splice_acceptor_variant
15-00655	RALGAPA2	c.1575G>T	p.L525F	15.3846	missense_variant
15-00655	RHOBTB2	c.7G>A	p.A3T	41.6667	missense_variant
15-00655	RUNX1	c.486G>C	p.R162S	96.1538	missense_variant
15-00655	SIGIRR	c.667C>T	p.R223C	15.7895	missense_variant
15-00655	SLC15A5	c.539G>A	p.G180D	41.1765	missense_variant
15-00655	TBC1D8B	c.2399A>G	p.D800G	50	missense_variant
15-00655	WNK4	c.2482A>C	p.I828L	19.1489	missense_variant
15-00655	ZFYVE28	c.2519G>T	p.R840L	15	missense_variant
15-00763	AAK1	c.1614_1616delGCA	p.Q546del	8.77193	inframe_deletion
15-00763	FLT3	c.1799_1800insATATGAATATGAATATGA	p.Y599_D600insEYEYEY	7.5188	inframe_insertion
15-00766	C11orf82	c.122G>T	p.C41F	60.7143	missense_variant
15-00766	DOCK10	c.1122delA	p.D375IfsX8	8.82353	frameshift_variant
15-00766	EBAG9	c.179G>A	p.W60X	10.4167	stop_gained
15-00766	EPB41	c.302A>T	p.E101V	54.2056	missense_variant
15-00766	FAM200A	c.370A>G	p.K124E	51.8519	missense_variant
15-00766	LCN15	c.151G>A	p.G51S	35.7143	missense_variant
15-00766	PES1	c.638C>T	p.T213I	53.012	missense_variant
15-00766	PLXNC1	c.724_740dupGGCAGCATCTACTTCCC	p.Y248AfsX58	15.7895	frameshift_variant
15-00766	RPS6	c.641C>A	p.A214D	28.2051	missense_variant
15-00766	SNAP91	c.896C>T	p.P299L	10.1266	missense_variant
15-00766	STAM2	c.1402C>G	p.L468V	47.3684	missense_variant
15-00766	TET2	c.3646C>T	p.R1216X	82.2222	stop_gained
15-00766	TGFBI	c.1939G>A	p.A647T	87.7778	missense_variant
15-00766	TP53	c.452C>A	p.P151H	97.8723	missense_variant
15-00766	U2AF1	c.470A>C	p.Q157P	9.85915	missense_variant
15-00766	ZDBF2	c.5184dupA	p.R1729TfsX7	8.06452	frameshift_variant
16-00062	ARNT2	c.408G>T	p.Q136H	15.3846	missense_variant&splice_region_variant
16-00062	DDX54	c.2086A>G	p.S696G	32.1429	missense_variant
16-00062	DNAJC1	c.115_117delCTG	p.L39del	8.41121	inframe_deletion
16-00062	ITGB5	c.802G>A	p.D268N	16	missense_variant
16-00062	KCNAB3	c.103C>T	p.P35S	10.6383	missense_variant
16-00062	MED12	c.2491G>T	p.A831S	20.438	missense_variant
16-00062	OTOG	c.7728C>A	p.C2576X	15.7895	stop_gained&splice_region_variant
16-00062	PPP2R2B	c.993G>T	p.K331N	25.2252	missense_variant
16-00062	PTPRJ	c.3980C>G	p.T1327S	16.1538	missense_variant
16-00062	SELL	c.212G>A	p.R71Q	21.5569	missense_variant
16-00062	SERINC4	c.652G>C	p.D218H	10.9091	missense_variant
16-00062	TP53	c.577C>T	p.H193Y	40.8511	missense_variant
16-00075	ADAMTS15	c.2701G>A	p.A901T	55.5556	missense_variant
16-00075	ARIH2	c.527G>A	p.G176D	47.3684	missense_variant
16-00075	C11orf49	c.821+2dupT		41.2371	splice_donor_variant
16-00075	DCSTAMP	c.1300G>A	p.G434R	52.7027	missense_variant
16-00075	FRMPD3	c.3039delC	p.S1014AfsX18	13.1579	frameshift_variant
16-00075	LPIN3	c.169G>A	p.V57I	50	missense_variant
16-00075	MAFB	c.415C>T	p.P139S	64.2857	missense_variant
16-00075	PCDH15	c.139G>A	p.D47N	33.8462	missense_variant
16-00075	POM121	c.2218G>A	p.A740T	10.5263	missense_variant
16-00075	RFX4	c.113G>T	p.R38L	20.6897	missense_variant
16-00075	TGFBR3	c.1268G>A	p.R423Q	46.1538	missense_variant
16-00075	TP53	c.659A>G	p.Y220C	46.4789	missense_variant
16-00075	TP53	c.337T>G	p.F113V	39.3617	missense_variant
16-00077	IDH1	c.394C>A	p.R132S	48.5075	missense_variant
16-00077	KRAS	c.35G>C	p.G12A	32.8042	missense_variant
16-00115	NRAS	c.35G>A	p.G12D	51.5723	missense_variant
16-00115	SRSF2	c.284C>G	p.P95R	46.9388	missense_variant
16-00115	STAG2	c.581_591delAGTATATGATG	p.E194GfsX12	40	frameshift_variant
16-00115	TET2	c.2638delC	p.H880TfsX41	35.2436	frameshift_variant
16-00115	TET2	c.4058dupA	p.H1353QfsX48	32.6087	frameshift_variant
16-00264	MARCH11	c.337G>A	p.A113T	41.6667	missense_variant
16-00264	AGTPBP1	c.290-2A>T		29.6296	splice_acceptor_variant
16-00264	ARHGEF26	c.1092G>T	p.M364I	12.3457	missense_variant
16-00264	CACNA1D	c.3822G>C	p.L1274F	53.4392	missense_variant
16-00264	CD109	c.2384_2387delCTTC	p.T795KfsX4	47.2441	frameshift_variant
16-00264	CERS3	c.2T>A	p.M1?	53.9216	start_lost&splice_region_variant
16-00264	CHIA	c.383G>A	p.R128H	44.7761	missense_variant
16-00264	CLPX	c.1613G>A	p.C538Y	41.6667	missense_variant&splice_region_variant
16-00264	EPB41L2	c.544G>A	p.E182K	47.1947	missense_variant
16-00264	FLT3	n.a.	n.a.	21.4286	n.a.
16-00264	GATA2	c.1114G>A	p.A372T	14	missense_variant
16-00264	GRM3	c.1061T>A	p.F354Y	45.3416	missense_variant
16-00264	HEPH	c.2530A>C	p.T844P	43.3333	missense_variant
16-00264	KAT2A	c.385C>T	p.P129S	45.7143	missense_variant
16-00264	KCNMA1	c.1511C>T	p.S504L	41.5493	missense_variant
16-00264	MMRN2	c.1330C>T	p.R444C	38.3333	missense_variant
16-00264	NLRP1	c.532A>G	p.T178A	18.9189	missense_variant
16-00264	NUP98	c.2467C>T	p.P823S	43.4524	missense_variant
16-00264	PHF6	c.820C>T	p.R274X	14.3411	stop_gained
16-00264	PIGS	c.980A>G	p.Y327C	51.7241	missense_variant
16-00264	PIGS	c.980A>G	p.Y327C	53.3333	missense_variant
16-00264	PRR14	c.250G>A	p.D84N	48.2759	missense_variant
16-00264	PTPRA	c.709G>A	p.D237N	35.0877	missense_variant
16-00264	SGK223	c.1982C>T	p.T661M	54.3478	missense_variant
16-00264	SLC30A2	c.1048G>A	p.V350M	40.625	missense_variant
16-00264	WT1	c.1366_1367insAGGCCTAGGCCCCCA	p.C456delinsX	21.8935	stop_gained
16-00264	WT1	c.1138_1139insA	p.R380QfsX5	41.9355	frameshift_variant
16-00307	ASXL1	c.1282C>T	p.Q428X	43.3121	stop_gained
16-00307	BAI2	c.1537G>T	p.E513X	28.5714	stop_gained
16-00307	BMP3	c.1141G>T	p.D381Y	40.8451	missense_variant
16-00307	CHST8	c.452G>A	p.R151Q	38.5965	missense_variant
16-00307	CNTN4	c.2041G>A	p.G681R	41	missense_variant
16-00307	CNTNAP1	c.1667A>G	p.Y556C	48.4211	missense_variant
16-00307	CNTNAP3	c.3082G>A	p.V1028I	22.9213	missense_variant
16-00307	COL6A6	c.2374G>C	p.V792L	32.7273	missense_variant
16-00307	CORO2A	c.430G>A	p.A144T	53.8462	missense_variant
16-00307	IDH1	c.394C>T	p.R132C	41.2844	missense_variant
16-00307	JAK2	c.1849G>T	p.V617F	63.5359	missense_variant
16-00307	KIF2B	c.652G>A	p.V218M	36.9565	missense_variant
16-00307	MYO16	c.275C>T	p.S92L	42.1053	missense_variant
16-00307	RBMS1	c.742G>A	p.G248R	45.7944	missense_variant
16-00307	RUNX1	c.1219_1222dupTACG	p.G408VfsX193	34.8485	frameshift_variant
16-00307	SPG11	c.1775C>T	p.S592L	41.7625	missense_variant
16-00307	TET2	c.4096C>A	p.R1366S	27.5229	missense_variant
16-00307	TM9SF3	c.68_70delTGC	p.L23del	21.4286	inframe_deletion
16-00307	UNC45A	c.521C>A	p.A174D	18.1818	missense_variant&splice_region_variant
16-00354	KIT	c.2447A>T	p.D816V	42.5414	missense_variant
16-00354	NPAP1	c.2339C>T	p.P780L	43.9252	missense_variant
16-00354	TP53	c.673-2A>T		93.0233	splice_acceptor_variant
16-00400	ARHGEF25	c.83T>A	p.L28H	50	missense_variant
16-00400	CNGA3	c.1117G>A	p.V373M	40.7407	missense_variant
16-00400	COPZ2	c.553G>A	p.G185S	14.5833	missense_variant
16-00400	KSR2	c.1088G>A	p.R363H	29.1667	missense_variant
16-00400	LPAR3	c.461C>T	p.A154V	33.1126	missense_variant
16-00400	LRP6	c.2200T>A	p.L734M	56.7416	missense_variant
16-00400	MARK2	c.1721A>G	p.N574S	38.0952	missense_variant
16-00400	PRB3	c.557C>A	p.P186Q	14.8148	missense_variant
16-00400	TP53	c.742C>T	p.R248W	57.6087	missense_variant
16-00400	TYSND1	c.412_414delCTG	p.L138del	12.9032	inframe_deletion
16-00400	ZBTB47	c.852G>C	p.E284D	8.33333	missense_variant
16-00400	ZNF516	c.1102C>G	p.P368A	33.0275	missense_variant
16-00510	ADAM33	c.667-2A>G		36.1111	splice_acceptor_variant
16-00510	C19orf81	c.448C>A	p.R150S	15	missense_variant
16-00510	CCNH	c.770_772delACT	p.N257_L258delinsI	25.6198	inframe_deletion
16-00510	HFE2	c.204_206delAGG	p.G69del	10.5263	inframe_deletion
16-00510	KTN1	c.1706T>A	p.M569K	21.875	missense_variant
16-00510	MKL1	c.65C>T	p.T22I	41.9048	missense_variant&splice_region_variant
16-00510	NRAS	c.183A>C	p.Q61H	36.3636	missense_variant
16-00510	RANBP3	c.46G>A	p.V16I	34.1935	missense_variant
16-00510	RSPH6A	c.2114_2116delAGG	p.E705del	18.5185	inframe_deletion
16-00510	SF3A1	c.364_366delCAG	p.Q122del	9.09091	inframe_deletion
16-00510	THSD7B	c.2000C>T	p.T667I	36.6834	missense_variant
16-00510	ZBTB8OS	c.460G>A	p.E154K	11.7647	missense_variant
16-00724	ADAMTS12	c.1400C>T	p.A467V	42.268	missense_variant
16-00724	CACNG3	c.241G>A	p.D81N	41.2371	missense_variant
16-00724	CFP	c.1244+1G>A		37.7358	splice_donor_variant
16-00724	CPXCR1	c.859A>C	p.T287P	11.5385	missense_variant
16-00724	DSCAM	c.2732G>A	p.G911E	76.2452	missense_variant
16-00724	EDN3	c.710C>T	p.A237V	49.635	missense_variant
16-00724	GSKIP	c.8C>A	p.T3K	15.1515	missense_variant
16-00724	HK1	c.1178C>T	p.T393I	46.5241	missense_variant
16-00724	ISM2	c.613A>G	p.N205D	52.9412	missense_variant
16-00724	ITGB4	c.737C>T	p.T246M	40.8163	missense_variant&splice_region_variant
16-00724	ITGB7	c.269G>A	p.G90D	36.1702	missense_variant
16-00724	KLK8	c.295C>G	p.Q99E	35	missense_variant
16-00724	MAPK4	c.631G>T	p.D211Y	33.8843	missense_variant
16-00724	RELN	c.208C>T	p.P70S	20.9677	missense_variant
16-00724	RPGR	c.2456T>G	p.V819G	9.30233	missense_variant
16-00724	TAF1L	c.1939C>T	p.L647F	47.3684	missense_variant
16-00724	TCIRG1	c.2288delG	p.G763AfsX20	10.9375	frameshift_variant
16-00724	TLK1	c.145A>G	p.M49V	43.4426	missense_variant
16-00724	TP53	c.636delT	p.R213DfsX34	85.5422	frameshift_variant
16-00724	ZNF85	c.646A>G	p.T216A	42.3423	missense_variant
16-00818	MAP3K10	c.2585A>C	p.Q862P	17.4603	missense_variant
16-00818	RUNX1	c.593A>G	p.D198G	66.4975	missense_variant
16-00820	ADAM15	c.1658G>A	p.R553Q	48.0769	missense_variant
16-00820	ARIH1	c.255_257delCGG	p.G90del	23.0769	inframe_deletion
16-00820	CXorf30	c.491A>G	p.D164G	92.1875	missense_variant
16-00820	DNAH12	c.406C>T	p.L136F	39.4558	missense_variant
16-00820	DNMT3A	c.1709G>A	p.G570E	42.6471	missense_variant
16-00820	EED	c.1092G>T	p.W364C	40.566	missense_variant
16-00820	EXTL1	c.*5dupG		31.25	frameshift_variant&stop_retained_variant
16-00820	FRYL	c.187A>G	p.M63V	53.9474	missense_variant
16-00820	INSM2	c.1397C>A	p.A466D	41.8719	missense_variant
16-00820	KMT2A	c.3270G>A	p.M1090I	42.0513	missense_variant
16-00820	METTL13	c.1010C>G	p.A337G	38.0597	missense_variant
16-00820	PTGIS	c.1495C>T	p.R499C	40.8163	missense_variant
16-00820	RFPL4A	c.356G>A	p.R119Q	25.8929	missense_variant
16-00820	TP53	c.395A>G	p.K132R	38.3838	missense_variant
16-00820	TP53	c.376-2A>G		50	splice_acceptor_variant
16-00820	TXNL1	c.248G>A	p.R83Q	80.3571	missense_variant
16-00831	CCDC18	c.511G>A	p.R171Q	16.4444	missense_variant
16-00831	DEAF1	c.1001C>G	p.T334S	10.6796	missense_variant
16-00831	IDH2	c.419G>A	p.R140Q	28.0757	missense_variant
16-00831	MFF	c.485G>A	p.R162H	30.0971	missense_variant
16-00831	NDUFS8	c.424C>G	p.R142G	9.65517	missense_variant
16-00831	NGEF	c.1398G>C	p.Q466H	14.7727	missense_variant
16-00831	PRLR	c.1306G>C	p.V436L	17.3469	missense_variant
16-00831	PTPN11	c.226G>C	p.E76Q	17.1598	missense_variant
16-00831	TTLL8	c.2281_2309delCACCACGGGCACCACGTGGCCGCCTGCCA	p.H761DfsX?	13.5135	frameshift_variant
16-00875	DNMT3A	c.2695C>T	p.R899C	28.8889	missense_variant
16-00875	DNMT3A	c.981G>A	p.W327X	13.7931	stop_gained
16-00875	GATA3	c.1058G>A	p.R353K	9.33333	missense_variant
16-00875	IDH1	c.394C>G	p.R132G	45.3704	missense_variant
16-00875	KRTAP2-2	c.362C>A	p.S121Y	45.4545	missense_variant
16-00875	PDS5B	c.4169delA	p.N1390MfsX4	11.8421	frameshift_variant
16-00970	ANK1	c.4088G>A	p.R1363H	24.3243	missense_variant
16-00970	ATP10A	c.4085G>A	p.C1362Y	28.3333	missense_variant
16-00970	BHLHE22	c.615_617delCGG	p.G207del	11.1111	inframe_deletion
16-00970	C1orf158	c.383A>T	p.K128M	32	missense_variant
16-00970	CFTR	c.1309G>T	p.G437C	8.57143	missense_variant
16-00970	DICER1	c.5126A>G	p.D1709G	34.2342	missense_variant
16-00970	DSP	c.665G>A	p.R222Q	20.8955	missense_variant
16-00970	FAM20A	c.803A>G	p.H268R	52.1127	missense_variant
16-00970	FKBP3	c.98delG	p.G33VfsX12	34	frameshift_variant
16-00970	FOXD2	c.1024G>T	p.G342C	22.8571	missense_variant
16-00970	GPR174	c.482C>T	p.T161I	50.6849	missense_variant
16-00970	KCND3	c.1030A>T	p.K344X	36.4486	stop_gained
16-00970	MLLT4	c.740G>C	p.G247A	34.7826	missense_variant&splice_region_variant
16-00970	NCKAP5	c.1693C>A	p.P565T	38.0952	missense_variant
16-00970	NPIPA5	c.997G>A	p.E333K	16.129	missense_variant
16-00970	PCSK9	c.63_65delGCT	p.L23del	8.75	inframe_deletion
16-00970	PSAP	c.1216G>A	p.G406S	29.7436	missense_variant
16-00970	RASEF	c.1647C>G	p.D549E	32.6316	missense_variant
16-00970	SEC63	c.353C>A	p.A118E	12.1622	missense_variant
16-00970	SLC7A4	c.23T>C	p.I8T	84.6154	missense_variant
16-00970	TP53	c.842A>G	p.D281G	39.2857	missense_variant
16-00970	TWISTNB	c.227A>G	p.D76G	45.9459	missense_variant
16-00970	ZNF300	c.232C>T	p.Q78X	40.9836	stop_gained
16-01082	DCHS1	c.227T>G	p.L76R	19.2308	missense_variant
16-01082	DNMT3A	c.2645G>A	p.R882H	14.8936	missense_variant
16-01185	CHD7	c.3972C>A	p.D1324E	15.3846	missense_variant
16-01185	COLEC10	c.779C>A	p.T260K	16.6667	missense_variant
16-01185	FLT3	c.1835_1836insGACGAGAGAATATGAATATGATCTCAAATGGGAGTTTCCAAGAGAAAATTTAGAGTT	p.E611_F612insLTREYEYDLKWEFPRENLE	12.2449	inframe_insertion&splice_region_variant
16-01185	PIK3C2B	c.3062C>T	p.T1021M	9.375	missense_variant
16-01185	SHROOM1	c.1946G>C	p.G649A	88.8889	missense_variant
16-01185	SLC8A2	c.2130_2132delGGA	p.E710del	50	inframe_deletion
16-01185	SLC9B1P1	c.5T>C	p.V2A	12.1951	missense_variant
16-01185	SMTNL2	c.685C>T	p.P229S	55	missense_variant
16-01185	SP9	c.1386_1403delAGCGGCGGCGGCGGCGGC	p.A465_A470del	36.3636	inframe_deletion
16-01185	WDR81	c.2984T>A	p.L995Q	9.09091	missense_variant
16-01191	DNMT3A	c.691delC	p.Q231RfsX85	52.6882	frameshift_variant
16-01191	IDH2	c.419G>A	p.R140Q	45.082	missense_variant
16-01191	SMC1A	c.2918A>G	p.Y973C	48.5714	missense_variant
16-01191	TSHZ2	c.2918G>A	p.R973Q	40.625	missense_variant
16-01272	DNMT3A	c.2656C>T	p.Q886X	32.5581	stop_gained
16-01272	TP53	c.610G>T	p.E204X	51.7949	stop_gained

## Sheet: German-AustrianAML
Case	Gene	c.DNA	AA change	VAF (%)
PD10805a	PTPN11	c.1508G>C	p.G503A	47.12	misssense
PD10817a	NRAS	c.182A>T	p.Q61L	13.53	misssense
PD10817a	RUNX1	c.422C>A	p.S141*	44.84	nonsense
PD10826a	NF1	c.1467T>A	p.Y489*	81.82	nonsense
PD10857a	KRAS	c.38G>A	p.G13D	5.45	misssense
PD10857a	PTPN11	c.179G>T	p.G60V	36.49	misssense
PD10857a	RUNX1	c.316T>C	p.W106R	18.18	misssense
PD10875a	KIT	c.2447A>T	p.D816V	37.4	misssense
PD10875a	RUNX1	c.305_327del23	p.L102fs*28	50	deletion_frameshift
PD10875a	SFRS2	c.283_284insGCC	p.R94_P95insR	44.4444	insertion
PD10875a	TET2	c.4257delT	p.L1420fs*28	48.7562	deletion_frameshift
PD10887a	NRAS	c.35G>C	p.G12A	23.81	misssense
PD10887a	RUNX1	c.513A>C	p.K171N	46.86	misssense
PD10912a	NRAS	c.35G>A	p.G12D	7.44	misssense
PD10927a	ETV6	c.82G>C	p.A28P	40.91	misssense
PD10927a	NRAS	c.38G>A	p.G13D	94.33	misssense
PD10927a	RUNX1	c.492_493insTGTC	p.G165fs*49	28.8991	insertion_frameshift
PD10931a	DNMT3A	c.2645G>A	p.R882H	22.58	misssense
PD10931a	TP53	c.742C>T	p.R248W	47.22	misssense
PD10989a	KRAS	c.183A>C	p.Q61H	50.39	misssense
PD10990a	MLL2	c.12664_12665insAGC	p.Q4221_L4222insQ	23.5294	insertion
PD10990a	NRAS	c.38G>T	p.G13V	37.27	misssense
PD10990a	TP53	c.722C>T	p.S241F	7.69	misssense
PD11008a	NF1	c.4772_4791del20	p.S1591fs*24	30.6011	deletion_frameshift
PD11011a	NF1	c.5416C>T	p.Q1806*	47.84	nonsense
PD11015a	TP53	c.734G>A	p.G245D	22.48	misssense
PD11020a	DNMT3A	c.2322G>T	p.E774D	45.45	misssense
PD11020a	TP53	c.1154delT	p.F385fs*37	53.6585	deletion_frameshift
PD11031a	PTPN11	c.226G>C	p.E76Q	49.01	misssense
PD11031a	RUNX1	c.496C>G	p.R166G	38.42	misssense
PD11065a	CBL	c.1186T>C	p.C396R	81.14	misssense
PD11084a	PHF6	c.346C>T	p.R116*	16.22	nonsense
PD11097a	PTPN11	c.227A>G	p.E76G	41.09	misssense
PD11102a	TP53	c.584T>A	p.I195N	49.47	misssense
PD11128a	NRAS	c.35G>A	p.G12D	5.72	misssense
PD11128a	PTPN11	c.227A>C	p.E76A	28.13	misssense
PD11128a	SF3B1	c.2098A>G	p.K700E	41.92	misssense
PD11227a	IDH1	c.394C>T	p.R132C	40.53	misssense
PD11227a	PHF6	c.730-2A>G	NA	52.87	essential_splice
PD11227a	RUNX1	c.982_983insCAGC	p.F330fs*271	35.2941	insertion_frameshift
PD11227a	SFRS2	manual	P95L	22.2222	misssense
PD11247a	DNMT3A	c.1784T>C	p.L595P	40	misssense
PD11247a	PTPN11	c.227A>C	p.E76A	16.22	misssense
PD11247a	TP53	c.329G>T	p.R110L	34.88	misssense
PD7698a	NRAS	c.35G>A	p.G12D	10.19	misssense
PD7698a	TP53	c.490A>G	p.K164E	58.82	misssense
PD7735a	TP53	c.488A>G	p.Y163C	96.77	misssense
PD7744a	DNMT3A	c.2645G>A	p.R882H	57.45	misssense
PD7744a	PTPN11	c.1508G>T	p.G503V	17.87	misssense
PD7744a	TP53	c.722C>T	p.S241F	84.35	misssense
PD7762a	RUNX1	c.493G>C	p.G165R	23.94	misssense
PD7767a	ASXL1	c.1249C>T	p.R417*	41.67	nonsense
PD7767a	BCOR	c.3668_3669insGG	p.A1224fs*15	35.3535	insertion_frameshift
PD7767a	PTPN11	c.226G>A	p.E76K	48.45	misssense
PD7814a	TP53	c.800G>C	p.R267P	25.48	misssense
PD7852a	ASXL1	c.1542_1543delTG	p.V515fs*13	24.2857	deletion_frameshift
PD7852a	RUNX1	c.485G>A	p.R162K	46.88	misssense
PD7852a	SFRS2	c.284C>A	p.P95H	20	misssense
PD7859a	ASXL1	c.2324T>G	p.L775*	27.59	nonsense
PD7859a	KRAS	c.35G>C	p.G12A	32.61	misssense
PD7866a	CEBPA	c.899G>T	p.R300L	73.21	misssense
PD7866a	EZH2	c.386A>G	p.H129R	60	misssense
PD7873a	FLT3	c.2503G>T	p.D835Y	7.28	misssense
PD7873a	PTPN11	c.854T>C	p.F285S	28.5	misssense
PD7873a	RUNX1	c.506_507insTGGAAG	p.G168_R169insSG	20	insertion
PD7875a	NRAS	c.182A>G	p.Q61R	39.93	misssense
PD7908a	DNMT3A	c.2317C>A	p.L773I	46.51	misssense
PD7908a	NRAS	c.35G>A	p.G12D	43.55	misssense
PD7924a	PTPN11	c.182A>T	p.D61V	35.04	misssense
PD7924a	TP53	c.439delG	p.V147fs*23	90	deletion_frameshift
PD7941a	EZH2	c.2051G>A	p.R684H	54.92	misssense
PD7951a	NRAS	c.182A>G	p.Q61R	41.64	misssense
PD7951a	RAD21	c.687A>C	p.L229F	39.8	misssense
PD7951a	SF3B1	c.2098A>G	p.K700E	44.65	misssense
PD7968a	JAK2	c.1849G>T	p.V617F	99.28	misssense
PD7968a	TP53	c.159G>A	p.W53*	96.97	nonsense
PD7981a	IDH2	c.419G>A	p.R140Q	59.62	misssense
PD7981a	NRAS	c.35G>A	p.G12D	35.58	misssense
PD8041a	KRAS	c.38G>A	p.G13D	33.54	misssense
PD8054a	TP53	c.711G>A	p.M237I	79.38	misssense
PD8066a	TP53	c.608T>A	p.V203E	31.78	misssense
PD8077a	ETV6	c.1057_1058insCTGACAGCC	p.S352_R353insPDS	26.8519	insertion
PD8077a	KRAS	c.38G>A	p.G13D	37.72	misssense
PD8077a	SF3B1	c.2098A>G	p.K700E	49.69	misssense
PD8084a	DNMT3A	c.2512A>G	p.N838D	37.96	misssense
PD8084a	ETV6	c.304delT	p.R103fs*19	36.5854	deletion_frameshift
PD8084a	KRAS	c.35G>A	p.G12D	37.4	misssense
PD8084a	U2AF1	c.470A>G	p.Q157R	41.58	misssense
PD8084a	U2AF1	c.101C>T	p.S34F	44.67	misssense
PD8096a	PTPN11	c.214G>A	p.A72T	29.44	misssense
PD8139a	DNMT3A	c.2602T>G	p.F868V	50	misssense
PD8139a	NRAS	c.181C>A	p.Q61K	40.43	misssense
PD8139a	RUNX1	c.748C>T	p.R250C	53.13	misssense
PD8139a	RUNX1	c.601C>G	p.R201G	51.64	misssense
PD8196a	PTPN11	c.227A>G	p.E76G	47.37	misssense
PD8232a	BCOR	c.1621_1622delAG	p.S541fs*15	38.4615	deletion_frameshift
PD8232a	NRAS	c.181C>A	p.Q61K	48.8	misssense
PD8255a	KRAS	c.183A>C	p.Q61H	29.03	misssense
PD8263a	DNMT3A	c.2645G>A	p.R882H	45.92	misssense
PD8263a	IDH1	c.394C>T	p.R132C	42.02	misssense
PD8330a	PTPN11	c.215C>A	p.A72D	48.89	misssense
PD8332a	KRAS	c.38G>A	p.G13D	23.29	misssense
PD8332a	PHF6	c.487C>T	p.R163C	30.52	misssense
PD8332a	PTPN11	c.1504T>C	p.S502P	40.44	misssense
PD8333a	TP53	c.824G>A	p.C275Y	86.52	misssense
PD8370a	DNMT3A	c.2645G>A	p.R882H	52.24	misssense
PD8370a	EZH2	c.2069G>A	p.R690H	19.91	misssense
PD8370a	FLT3	ITD	ITD	na	ITD
PD8370a	NRAS	c.182A>G	p.Q61R	20.69	misssense
PD8370a	PTPN11	c.1508G>T	p.G503V	6.9	misssense
PD8370a	RUNX1	c.508+5G>A		50	essential_splice
PD8370a	TET2	c.980C>G	p.S327*	49	nonsense
PD8370a	TET2	c.1648C>T	p.R550*	50.41	nonsense
PD8427a	DNMT3A	c.1904G>A	p.R635Q	25	misssense
PD8427a	FLT3	c.2505T>A	p.D835E	6.4	misssense
PD8427a	PTPN11	c.179G>T	p.G60V	8.66	misssense
PD8427a	PTPN11	c.215C>T	p.A72V	18.42	misssense
PD8439a	PTPN11	c.1508G>T	p.G503V	40.47	misssense
PD8439a	STAG2	c.2161G>T	p.E721*	57.45	nonsense
PD8578a	DNMT3A	c.2645G>A	p.R882H	54.9	misssense
PD8578a	IDH2	c.419G>A	p.R140Q	46.43	misssense
PD8578a	TP53	c.503A>C	p.H168P	94.44	misssense
PD9205a	ASXL1	c.1827delT	p.G610fs*93	39.3939	deletion_frameshift
PD9205a	KDM5A	c.3930+2C>T		7.33	essential_splice
PD9205a	KDM5A	c.1445G>A	p.W482*	8.68	nonsense
PD9205a	U2AF1	c.83G>A	p.R28H	8.63	misssense
PD9205a	WT1	c.1109G>C	p.R370P	10.94	misssense
PD9209a	PHF6	c.322G>A	p.A108T	8.59	misssense
PD9209a	PTPN11	c.226G>A	p.E76K	44.03	misssense
PD9235a	DNMT3A	c.2644C>T	p.R882C	44.07	misssense
PD9235a	SFRS2	c.284_307del24	p.P95_R102delPPDSHHSR	63.6364	deletion
PD9265a	ASXL1	c.1769_1770insTT	p.Y591fs*113	41.0256	insertion_frameshift
PD9265a	KRAS	c.35G>C	p.G12A	19.82	misssense
PD9265a	NRAS	c.183A>T	p.Q61H	15.2	misssense
PD9265a	RUNX1	c.508+2_508+3insGTGGAAGAGGT		18.5841	insertion
PD9275a	NRAS	c.35G>T	p.G12V	12.11	misssense
PD9282a	ASXL1	c.2285_2286insT	p.L762fs*12	34.7826	insertion_frameshift
PD9282a	EZH2	c.2069G>A	p.R690H	58.04	misssense
PD9282a	KDM5A	c.2524C>T	p.Q842*	5.05	nonsense
PD9282a	NRAS	c.35G>C	p.G12A	7.96	misssense
PD9282a	STAG2	c.1165C>T	p.Q389*	50.88	nonsense
PD9291a	TP53	c.524G>A	p.R175H	71.64	misssense
PD9345a	KIT	c.1849G>A	p.A617T	25.15	misssense
PD9345a	RUNX1	c.320G>A	p.R107H	71.43	misssense
PD9368a	TP53	c.517G>T	p.V173L	88	misssense

## Sheet: MLL
Case	Gene	c.DNA	AA change	VAF (%)
MLL_10858	FANCA	c.464T>A	p.L155X	5.24	Stopgain SNV
MLL_10858	NRAS	c.35G>A	p.G12D	44.66	Nonsynonymous SNV
MLL_10858	WT1	c.352_370del	p.S118Rfs	7.26	Frameshift deletion
MLL_11289	DNMT3A	c.2309C>T	p.S770L	45.36	Nonsynonymous SNV
MLL_11289	DNMT3A	c.2308T>G	p.S770A	45.36	Nonsynonymous SNV
MLL_11289	TP53	c.537T>A	p.H179Q	95.08	Nonsynonymous SNV
MLL_16480	SRP72	c.1424+4A>C		53.66	Splice site
MLL_16480	TP53	c.560-1G>A		25.62	Splice site
MLL_23115	ASXL1	c.2638dup	p.T880fs	49.52	Frameshift insertion
MLL_23115	DNMT3A	c.2645G>A	p.R882H	48.28	Nonsynonymous SNV
MLL_11241	ATR	c.2320dup	p.I774fs	46.34	Frameshift insertion
MLL_11241	TET2	c.3278_3281dup	p.K1094fs	54.55	Frameshift insertion
MLL_11241	TET2	c.5347C>T	p.Q1783X	32.47	Stopgain SNV
MLL_11412	ASXL1	c.1900_1922del	p.E635fs	41.35	Frameshift deletion
MLL_11412	FLT3	c.2522A>T	p.N841I	40.41	Nonsynonymous SNV
MLL_11412	NF1	c.6854dup	p.Y2285X	40.23	Stopgain SNV
MLL_11412	SETBP1	c.2584G>A	p.E862K	45.54	Nonsynonymous SNV
MLL_11412	SH2B3	c.1324dup	p.Q442fs	5.88	Frameshift insertion
MLL_11412	SRSF2	c.284C>A	p.P95H	48.28	Nonsynonymous SNV
MLL_11412	U2AF2	c.446G>A	p.R149Q	4.15	Nonsynonymous SNV
MLL_11266	KRAS	c.35G>A	p.G12D	44	Nonsynonymous SNV
MUC_00041	ETV6	c.416_417del	p.S139fs	18.5	Frameshift deletion
MUC_00041	NRAS	c.35G>A	p.G12D	NA	Nonsynonymous SNV
MUC_00041	SETBP1	c.2602G>A	p.D868N	17.52	Nonsynonymous SNV
MUC_00041	U2AF1	c.470A>C	p.Q157P	25.88	Nonsynonymous SNV
MLL_23011	ASXL1	c.1934dup	p.G646fs	53.33	Frameshift insertion
MLL_23011	FLT3	c.2503G>C	p.D835H	5.19	Nonsynonymous SNV
MLL_23011	PTPN11	c.181G>T	p.A61Y	47.41	Nonsynonymous SNV
MLL_23011	SETBP1	c.2608G>A	p.G870S	38.16	Nonsynonymous SNV
MLL_23011	SRSF2	c.284C>A	p.P95H	46.89	Nonsynonymous SNV
MLL_11319	NFE2	c.854A>G	p.K285R	30.23	Nonsynonymous SNV
MLL_11319	TP53	c.764T>A	p.I255N	46.3	Nonsynonymous SNV
MLL_11488	TET2	c.1764_1786dup	p.L596fs	24.47	Frameshift insertion
MLL_11499	ASXL1	c.1934dup	p.G646fs	46.53	Frameshift insertion
MLL_11499	BCOR	c.1034T>A	p.L345H	100	Nonsynonymous SNV
MLL_11499	GnaS	c.1359_1394del	p.S455_D466del	3.33	Nonframeshift deletion
MLL_11499	KRAS	c.437C>T	p.A146V	8.82	Nonsynonymous SNV
MLL_11499	NRAS	c.182A>G	p.Q61R	6.58	Nonsynonymous SNV
MLL_11499	PIGT	c.1582G>A	p.V528M	55.04	Nonsynonymous SNV
MLL_11499	SETBP1	c.2602G>A	p.D868N	51.47	Nonsynonymous SNV
MLL_11499	STAT3	c.1940A>T	p.N647I	43.06	Nonsynonymous SNV
MLL_11423	EP300	c.1497dup	p.P500fs	3.7	Frameshift insertion
MLL_11423	RTEL1	c.1943G>A	p.R648Q	48.98	Nonsynonymous SNV
MLL_11423	TP53	c.832C>G	p.P278A	32.92	Nonsynonymous SNV
MLL_11183	BCOR	c.5095C>T	p.R1699W	100	Nonsynonymous SNV
MLL_11183	TP53	c.701A>G	p.Y234C	41.43	Nonsynonymous SNV
MLL_11183	TP53	c.713G>A	p.C238Y	35.92	Nonsynonymous SNV
MLL_10749	ASXL1	c.2125del	p.A709fs	53.15	Frameshift deletion
MLL_10749	ETV6	c.536del	p.L179fs	39.13	Frameshift deletion
MLL_10749	KDM6B	c.137+3G>A		48.53	Splice site
MLL_10749	SETBP1	c.2608G>A	p.G870S	39.32	Nonsynonymous SNV
MLL_10749	U2AF1	c.470A>C	p.Q157P	50.35	Nonsynonymous SNV
MLL_19705	MSH6	c.3961A>G	p.R1321G	52.43	Nonsynonymous SNV
MLL_19705	RAD50	c.2173C>T	p.R725W	45.37	Nonsynonymous SNV
MLL_19705	TET2	c.4043A>G	p.Q1348R	31.18	Nonsynonymous SNV
MLL_11128	GLI2	c.1265A>G	p.D422G	47	Nonsynonymous SNV
MLL_11128	GLI2	c.811G>A	p.G271S	37.17	Nonsynonymous SNV
MLL_11128	KMT2D	c.5386C>T	p.R1796W	49.18	Nonsynonymous SNV
MLL_11128	KMT2D	c.6470G>T	p.G2157V	43.84	Nonsynonymous SNV
MLL_11128	TERT	c.998A>C	p.Y333S	5.95	Nonsynonymous SNV
MLL_11128	TP53	c.469G>T	p.V157F	93.06	Nonsynonymous SNV
MLL_11430	LUC7L2	c.277C>T	p.R93X	73.77	Stopgain SNV
MLL_11430	TP53	c.159G>A	p.W53X	95.93	Stopgain SNV
MLL_27384	DKC1	c.1512_1514del	p.K505del	49.52	Nonframeshift deletion
MLL_27384	SETBP1	c.4571dup	p.P1525fs	6.15	Frameshift insertion
MLL_27384	TP53	c.844C>T	p.R282W	38.85	Nonsynonymous SNV
MLL_27384	TP53	c.637C>T	p.R213X	38.64	Stopgain SNV
MLL_23187	DNMT3A	c.2645G>A	p.R882H	45.68	Nonsynonymous SNV
MLL_23187	JAK2	c.1849G>T	p.V617F	60.87	Nonsynonymous SNV
MLL_23187	U2AF1	c.470A>G	p.Q157R	32.91	Nonsynonymous SNV
MLL_11439	ASXL1	c.2307del	p.S770Qfs	41.06	Frameshift deletion
MLL_11439	DNMT3A	c.2185C>T	p.R729W	34.31	Nonsynonymous SNV
MLL_11439	ETV6	c.989dup	p.M330Ifs	31.18	Frameshift insertion
MLL_11439	SMC3	c.2811_2813del	p.E938del	30.47	Nonframeshift deletion
MLL_11439	U2AF1	c.470A>C	p.Q157P	39.2	Nonsynonymous SNV
MLL_11031	TET2	c.5299dup	p.S1767fs	35	Frameshift insertion
MLL_11031	TET2	c.1592del	p.Q531fs	26.51	Frameshift deletion
MLL_17177	ASXL1	c.1934dup	p.G646fs	46.15	Frameshift insertion
MLL_17177	PTPN11	c.1507G>A	p.G503R	46.55	Nonsynonymous SNV
MLL_17177	SETBP1	c.2602G>A	p.D868N	45.16	Nonsynonymous SNV
MLL_17177	TET2	c.3782G>A	p.R1261H	42.05	Nonsynonymous SNV
MLL_17200	KMT2D	c.15088C>T	p.R5030C	48.94	Nonsynonymous SNV
MLL_17200	KRAS	c.436G>A	p.A146T	3.75	Nonsynonymous SNV
MLL_17200	TET2	c.5618T>C	p.I1873T	51.56	Nonsynonymous SNV
MLL_17200	TET2	c.2117_2118del	p.Q706fs	43.1	Frameshift deletion
MLL_17200	TP53	c.659A>G	p.Y220C	3.55	Nonsynonymous SNV
MLL_19699	CBLC	c.1094C>T	p.P365L	32.88	Nonsynonymous SNV
MLL_19699	EZH2	c.1547-3C>G		57.75	Splice site
MLL_19699	JAK2	c.1849G>T	p.V617F	46.97	Nonsynonymous SNV
MLL_19699	TET2	c.2827C>T	p.Q943X	35.82	Stopgain SNV
MLL_19699	ZRSR2	c.439-3C>G		82.54	Splice site
MLL_10750	ASXL1	c.3150dup	p.R1051fs	36.07	Frameshift insertion
MLL_10750	KMT2D	c.8230-3T>C		44.44	Splice site
MLL_10750	SF3B1	c.1774G>A	p.E592K	32	Nonsynonymous SNV
MLL_10750	SRP72	c.362G>A	p.R121H	43.88	Nonsynonymous SNV
MLL_11341	ETV6	c.1136T>A	p.L379Q	15.97	Nonsynonymous SNV
MLL_11341	MRE11A	c.391G>A	p.D131N	46.67	Nonsynonymous SNV
MLL_11341	U2AF1	c.470A>C	p.Q157P	21.46	Nonsynonymous SNV
MLL_10828	TET2	c.2130_2170dup	p.H724fs	60	Frameshift insertion
MLL_10828	TET2	c.2763dup	p.H922fs	35.56	Frameshift insertion
MLL_21568	FANCD2	c.3105+3C>T		35.62	Splice site
MLL_21568	JAK2	c.1849G>T	p.V617F	86.96	Nonsynonymous SNV
MLL_21568	TET2	c.839_840del	p.S280X	52.5	Frameshift deletion
MLL_21568	TET2	c.3646C>T	p.R1216X	41.82	Stopgain SNV
MLL_21568	TP53	c.713G>A	p.C238Y	5.66	Nonsynonymous SNV
MLL_21271	DNMT3A	c.2479-23_2484del		33.55	Splice site
MLL_21271	MFSD11	c.530C>T	p.T177M	41.46	Nonsynonymous SNV
MLL_21271	TP53	c.824G>A	p.C275Y	90.51	Nonsynonymous SNV
MLL_23208	ASXL1	c.1422_1426del	p.D475fs	45.24	Frameshift deletion
MLL_23208	CBL	c.1007+2T>G		35.04	Splice site
MLL_23208	CSF3R	c.1853C>T	p.T618I	38.67	Nonsynonymous SNV
MLL_23208	KDM6A	c.3610A>C	p.N1204H	100	Nonsynonymous SNV
MLL_23208	SETBP1	c.2602G>A	p.D868N	43.22	Nonsynonymous SNV
MLL_23208	U2AF1	c.470A>C	p.Q157P	43.53	Nonsynonymous SNV
MLL_23208	XRCC3	c.319G>A	p.G107R	46.43	Nonsynonymous SNV
MLL_22143	DNMT3A	c.1238dup	p.F414fs	52.2	Frameshift insertion
MLL_22143	TP53	c.815T>A	p.V272E	47.68	Nonsynonymous SNV
MLL_22143	TP53	c.743G>A	p.R248Q	44.85	Nonsynonymous SNV
MLL_58205	FANCA	c.3520_3522del	p.W1174del	100	Nonframeshift deletion
MLL_57803	ATR	c.5739-14_5739-6delinsT		56	Splice site
MLL_57803	CHEK2	c.655G>A	p.G219R	6.03	Nonsynonymous SNV
MLL_57803	EP300	c.6523A>C	p.M2175L	7.63	Nonsynonymous SNV
MLL_57803	EZH2	c.1411-1G>C		11.69	Splice site
MLL_57980	CSNK1A1	c.231-6C>T		55.93	Splice site
MLL_57980	GATA2	c.-46+7T>G		8.33	Splice site
MLL_57980	PLA2G4C	c.443G>T	p.W148L	57.48	Nonsynonymous SNV
MLL_57980	TP53	c.379T>C	p.S127P	26.96	Nonsynonymous SNV
MLL_10792	BRCA1	c.172C>A	p.P58T	49.48	Nonsynonymous SNV
MLL_10792	NRP1	c.248+1_248+3del		34.52	Splice site
MLL_10792	TP53	c.835G>C	p.G279R	84.13	Nonsynonymous SNV
MLL_10792	TP53	c.837del	p.R280fs	83.93	Frameshift deletion
MLL_51263	CBL	c.936del	p.N313fs	28.28	Frameshift deletion
MLL_51263	KMT2D	c.3553C>T	p.Q1185X	38.2	Stopgain SNV
MLL_51263	TP53	c.743G>A	p.R248Q	38.27	Nonsynonymous SNV
MLL_51263	TP53	c.427G>A	p.V143M	35.24	Nonsynonymous SNV
MLL_57815	CUX1	c.2819del	p.P940fs	13.21	Frameshift deletion
MLL_57815	GATA2	c.358C>T	p.P120S	47.97	Nonsynonymous SNV
MLL_57815	SF3B1	c.2098A>G	p.K700E	21.88	Nonsynonymous SNV
MLL_10731	NRAS	c.35G>A	p.G12D	8.99	Nonsynonymous SNV
MLL_10731	POT1	c.9+8G>A		11.36	Splice site
MLL_10731	SMC3	c.1517T>A	p.L506X	41.11	Stopgain SNV
MLL_10731	TP53	c.659A>G	p.Y220C	82.14	Nonsynonymous SNV
MLL_10920	PRPF8	c.359A>T	p.Y120F	20.48	Nonsynonymous SNV
MLL_11559	CDAN1	c.1860+4C>T		53.85	Splice site
MLL_11559	GnaS	c.1306_1307insACGCCCCAGCCGATCCCGACTCCGGGGCGGCCCCTG	p.P435_A436insDAPADPDSGAAP	16.67	Nonframeshift insertion
MLL_11559	KMT2D	c.14080_14086dup	p.D4696fs	7.69	Stopgain SNV
MLL_11559	TP53	c.646G>A	p.V216M	93.33	Nonsynonymous SNV
MLL_11200	GLI2	c.2509G>A	p.E837K	44.03	Nonsynonymous SNV
MLL_11200	PCLO	c.12352C>T	p.P4118S	43.1	Nonsynonymous SNV
MLL_11200	TERT	c.2425T>G	p.F809V	18.09	Nonsynonymous SNV
MLL_11200	TP53	c.988del	p.L330fs	43.08	Frameshift deletion
MLL_11200	TP53	c.1009C>A	p.R337S	33.33	Nonsynonymous SNV
MLL_57791	KMT2D	c.176+1G>A		9.52	Splice site
MLL_11509	CBL	c.1111T>C	p.Y371H	34.48	Nonsynonymous SNV
MLL_11509	DNMT3A	c.1904G>A	p.R635Q	44.04	Nonsynonymous SNV
MLL_11509	TET2	c.2725C>T	p.Q909X	64.89	Stopgain SNV
MLL_11509	TP53	c.376-7_376-1del		84.95	Splice site
MLL_57786	CDAN1	c.3204+5G>A		49.55	Splice site
MLL_57786	TP53	c.919+1G>A		59.38	Splice site
MLL_57786	U2AF1	c.470A>C	p.Q157P	26.73	Nonsynonymous SNV
MLL_57785	GIGYF1	c.674G>A	p.R225H	87	Nonsynonymous SNV
MLL_57785	NF1	c.6854dup	p.Y2285X	40	Stopgain SNV
MLL_57785	NF1	c.1392+1G>A		24.32	Splice site
MLL_11513	PCLO	c.3300+7_3300+8insTTATATATATATATATATAT		64.1	Splice site
MLL_11513	TP53	c.743G>A	p.R248Q	38.6	Nonsynonymous SNV
MLL_11513	TP53	c.723del	p.C242fs	27.59	Frameshift deletion
MLL_44530	ETNK1	c.749C>T	p.S250F	63.08	Nonsynonymous SNV
MLL_44530	SRSF2	c.284_307del	p.P95_R102del	44.85	Nonframeshift deletion
MLL_00268	ASXL1	c.2134delG	p.A712fs	40	Frameshift deletion
MLL_00268	CEBPA	c.504_507dupTGAA	p.A170X	5	Stopgain SNV
MLL_00268	CEBPA	c.813_822del	p.G272fs	9	Frameshift deletion
MLL_00268	IDH1	c.394C>T	p.R132C	50	Nonsynonymous SNV
MLL_00268	RUNX1	c.530G>A	p.R177Q	39	Nonsynonymous SNV
MLL_10380	RUNX1	c.423_427+1dupAAGAGG	p.G143_K144insRG	20	Nonframeshift insertion
MLL_10380	RUNX1	c.110dupG	p.A38fs	41	Frameshift insertion
MLL_11923	BCOR	c.4063G>T	p.E1355X	39.89	Stopgain SNV
MLL_11923	DNMT3A	c.1903C>T	p.R635W	35.88	Nonsynonymous SNV
MLL_11923	DNMT3A	c.1063dup	p.H355fs	36.52	Frameshift insertion
MLL_11923	IDH1	c.394C>T	p.R132C	40.17	Nonsynonymous SNV
MLL_11923	TET2	c.3251A>C	p.Q1084P	43.1	Nonsynonymous SNV
MLL_14666	ASXL1	c.1934dup	p.G646fs	51.49	Frameshift insertion
MLL_14666	EZH2	c.1852-1G>A		80.49	Splice site
MLL_14666	KRAS	c.182A>T	p.Q61L	11.63	Nonsynonymous SNV
MLL_14666	RUNX1	c.512A>G	p.D171G	86.79	Nonsynonymous SNV
MLL_14666	TET2	c.4155dup	p.H1386fs	43.06	Frameshift insertion
MLL_14666	TET2	c.5654del	p.P1885fs	50	Frameshift deletion
MLL_14668	DNMT3A	c.2645G>A	p.R882H	29	Nonsynonymous SNV
MLL_14668	IDH2	c.515G>A	p.R172K	24	Nonsynonymous SNV
MLL_15029	ASXL1	c.1934dup	p.G646fs	36.59	Frameshift insertion
MLL_15029	NRAS	c.37G>T	p.G13C	39.66	Nonsynonymous SNV
MLL_15188	RUNX1	c.457_458delTT	p.F153fs	44	Frameshift deletion
MLL_15188	RUNX1	c.275_277dupTGG	p.V92dup	39	Nonframeshift insertion
MLL_15188	SRSF2	c.284C>A	p.P95H	43	Nonsynonymous SNV
MLL_15921	KRAS	c.38G>A	p.G13D	25	Nonsynonymous SNV
MLL_15921	NRAS	c.35G>A	p.G12D	1.27	Nonsynonymous SNV
MLL_16023	ASXL1	c.1934dup	p.G646fs	47.69	Frameshift insertion
MLL_16023	TP53	c.743G>A	p.R248Q	72.37	Nonsynonymous SNV
MLL_16023	U2AF1	c.470A>C	p.Q157P	41.54	Nonsynonymous SNV
MLL_16235	TP53	c.742C>T	p.R248W	32.35	Nonsynonymous SNV
MLL_16235	TP53	c.408A>T	p.Q136H	31.97	Nonsynonymous SNV
MLL_16238	NRAS	c.38G>A	p.G13D	46.67	Nonsynonymous SNV
MLL_16238	TET2	c.1814A>G	p.Y605C	36	Nonsynonymous SNV
MLL_16349	CUX1	c.4141G>A	p.A1381T	20.55	Nonsynonymous SNV
MLL_16349	CUX1	c.4142C>T	p.A1381V	20.27	Nonsynonymous SNV
MLL_16349	EZH2	c.2110+7A>T		19.42	Splice site
MLL_16349	NRAS	c.35G>A	p.G12D	32.62	Nonsynonymous SNV
MLL_16596	TET2	c.822del	p.N275Ifs	45.92	Frameshift deletion
MLL_16596	TP53	c.724del	p.C242fs	90.22	Frameshift deletion
MLL_16688	ASXL1	c.4183C>G	p.L1395V	38.64	Nonsynonymous SNV
MLL_16688	NRAS	c.35G>C	p.G12A	4.72	Nonsynonymous SNV
MLL_16688	NRAS	c.34G>A	p.G12S	39.22	Nonsynonymous SNV
MLL_16688	SF3B1	c.1998G>T	p.K666N	45.67	Nonsynonymous SNV
MLL_16689	ASXL1	c.1934dup	p.G646fs	55	Frameshift insertion
MLL_16689	KRAS	c.179G>A	p.G60D	46.51	Nonsynonymous SNV
MLL_16689	RUNX1	c.238C>T	p.R80C	85.33	Nonsynonymous SNV
MLL_16689	SRSF2	c.284C>A	p.P95H	45.45	Nonsynonymous SNV
MLL_16702	BCOR	c.3916C>T	p.Q1306X	94.74	Stopgain SNV
MLL_16702	TP53	c.659A>G	p.Y220C	90	Nonsynonymous SNV
MLL_16922	KRAS	c.38G>A	p.G13D	34.11	Nonsynonymous SNV
MLL_16922	U2AF1	c.470A>G	p.Q157R	36.11	Nonsynonymous SNV
MLL_17457	DNMT3A	c.2026del	p.R676fs	46.32	Frameshift deletion
MLL_17457	RUNX1	c.428-2A>T		88.49	Splice site
MLL_17457	SRSF2	c.284C>A	p.P95H	40.24	Nonsynonymous SNV
MLL_17743	ASXL1	c.1205G>A	p.R402Q	45.04	Nonsynonymous SNV
MLL_17743	TP53	c.528C>A	p.C176X	80.95	Stopgain SNV
MLL_17819	DNMT3A	c.2696G>T	p.R899L	94.23	Nonsynonymous SNV
MLL_17819	EZH2	c.1408C>T	p.Q470X	76.32	Stopgain SNV
MLL_17819	NRAS	c.37G>C	p.G13R	36.11	Nonsynonymous SNV
MLL_17819	SF3B1	c.1866G>C	p.E622D	38.1	Nonsynonymous SNV
MLL_17819	TET2	c.3500+2T>C		50.63	Splice site
MLL_17861	PTPN11	c.182A>T	p.D61V	28.57	Nonsynonymous SNV
MLL_17861	TP53	c.830G>A	p.C277Y	48.68	Nonsynonymous SNV
MLL_19014	NF1	c.5902C>T	p.R1968X	62	Stopgain SNV
MLL_19014	PTPN11	c.1594G>A	p.E532K	44	Nonsynonymous SNV
MLL_19014	TP53	c.743G>A	p.R248Q	64	Nonsynonymous SNV
MLL_19018	ASXL1	c.1900_1922del	p.E635fs	24	Frameshift deletion
MLL_19018	NRAS	c.34G>T	p.G12C	5	Nonsynonymous SNV
MLL_19018	PTPN11	c.215C>T	p.A72V	50	Nonsynonymous SNV
MLL_19025	CBL	c.1248T>G	p.C416W	67	Nonsynonymous SNV
MLL_19025	NRAS	c.38G>A	p.G13D	3	Nonsynonymous SNV
MLL_19025	RUNX1	c.341C>A	p.S114X	24	Stopgain SNV
MLL_19025	U2AF1	c.470A>G	p.Q157R	51	Nonsynonymous SNV
MLL_19029	DNMT3A	c.1527delC	p.F509fs	45	Frameshift deletion
MLL_19029	RUNX1	c.512A>G	p.D171G	48	Nonsynonymous SNV
MLL_19029	TP53	c.154C>T	p.Q52X	48	Stopgain SNV
MLL_19029	TP53	c.610G>T	p.E204X	58	Stopgain SNV
MLL_19032	TP53	c.743G>A	p.R248Q	49	Nonsynonymous SNV
MLL_19046	ASXL1	c.1900_1922del	p.E635fs	20	Frameshift deletion
MLL_19046	PTPN11	c.218C>T	p.T73I	15	Nonsynonymous SNV
MLL_19046	TET2	c.2716dupA	p.M906fs	45	Frameshift insertion
MLL_19046	TET2	c.4546C>T	p.R1516X	45	Stopgain SNV
MLL_19046	U2AF1	c.470A>C	p.Q157P	44	Nonsynonymous SNV
MLL_28821	IDH1	c.394C>T	p.R132C	15.34	Nonsynonymous SNV
MLL_28821	RUNX1	c.415C>G	p.R139G	7.69	Nonsynonymous SNV
MLL_28821	RUNX1	c.227dup	p.T77fs	3.52	Frameshift insertion
MLL_28821	TP53	c.584T>C	p.I195T	46.52	Nonsynonymous SNV
MLL_28821	U2AF1	c.470A>C	p.Q157P	38.86	Nonsynonymous SNV
MLL_28855	SF3B1	c.1986C>G	p.H662Q	12.12	Nonsynonymous SNV
MLL_28855	TET2	c.3579T>G	p.C1193W	56.52	Nonsynonymous SNV
MLL_28855	TET2	c.3646C>T	p.R1216X	14.52	Stopgain SNV
MLL_28855	TP53	c.469G>T	p.V157F	32.69	Nonsynonymous SNV
MLL_28855	TP53	c.466del	p.R156fs	38.78	Frameshift deletion
MLL_29046	ASXL1	c.1906_1909dup	p.A637fs	53.22	Frameshift insertion
MLL_29046	EZH2	c.7-1G>C		95.12	Splice site
MLL_29046	RUNX1	c.521G>A	p.R174Q	96.8	Nonsynonymous SNV
MLL_29046	SRSF2	c.284C>A	p.P95H	54.85	Nonsynonymous SNV
MLL_29061	SRSF2	c.284C>T	p.P95L	49.11	Nonsynonymous SNV
MLL_29061	TET2	c.5713A>G	p.K1905E	42.86	Nonsynonymous SNV
MLL_29062	CEBPA	c.44T>G	p.M15R	7.74	Nonsynonymous SNV
MLL_29062	DNMT3A	c.269A>C	p.N90T	9.5	Nonsynonymous SNV
MLL_29062	NF1	c.5305C>T	p.R1769X	16.36	Stopgain SNV
MLL_29062	TP53	c.817C>G	p.R273G	54	Nonsynonymous SNV
MLL_29076	ETV6	c.602T>C	p.L201P	43.4	Nonsynonymous SNV
MLL_29076	NF1	c.7181T>C	p.L2394P	8.57	Nonsynonymous SNV
MLL_29076	TET2	c.2549A>G	p.H850R	47.92	Nonsynonymous SNV
MLL_29076	TP53	c.659A>G	p.Y220C	72.04	Nonsynonymous SNV
MLL_29077	ASXL1	c.2179G>T	p.E727X	51.14	Stopgain SNV
MLL_29077	CEBPA	c.880A>C	p.I294L	5.7	Nonsynonymous SNV
MLL_29077	ETV6	c.602T>C	p.L201P	46.67	Nonsynonymous SNV
MLL_29077	EZH2	c.1990G>A	p.D664N	92.96	Nonsynonymous SNV
MLL_29077	RUNX1	c.238C>A	p.R80S	94.81	Nonsynonymous SNV
MLL_29077	SF3B1	c.2098A>G	p.K700E	52.94	Nonsynonymous SNV
MLL_29079	DNMT3A	c.1555-3T>A		41.71	Splice site
MLL_29079	TP53	c.832C>G	p.P278A	77.95	Nonsynonymous SNV
MLL_29346	PTPN11	c.214G>A	p.A72T	8.57	Nonsynonymous SNV
MLL_29346	PTPN11	c.218C>T	p.T73I	14.08	Nonsynonymous SNV
MLL_29346	TP53	c.701A>G	p.Y234C	41.59	Nonsynonymous SNV
MLL_29346	TP53	c.80del	p.P27fs	47.75	Frameshift deletion
MLL_29352	ASXL1	c.2957A>G	p.N986S	47.86	Nonsynonymous SNV
MLL_29352	TP53	c.734G>A	p.G245D	69.01	Nonsynonymous SNV
MLL_29354	TP53	c.818G>A	p.R273H	92.81	Nonsynonymous SNV
MLL_29355	ASXL1	c.1934dup	p.G646fs	53.54	Frameshift insertion
MLL_29355	NF1	c.5469dup	p.I1824fs	51.52	Frameshift insertion
MLL_29383	CUX1	c.4123G>T	p.E1375X	65.54	Stopgain SNV
MLL_29383	DNMT3A	c.2645G>A	p.R882H	41.4	Nonsynonymous SNV
MLL_29383	IDH2	c.419G>A	p.R140Q	42.68	Nonsynonymous SNV
MLL_29502	BCOR	c.1136_1139del	p.V379fs	58.33	Frameshift deletion
MLL_29502	CUX1	c.3107-3T>C		43.55	Splice site
MLL_29502	DNMT3A	c.2129G>A	p.C710Y	32.14	Nonsynonymous SNV
MLL_29502	RUNX1	c.521G>A	p.R174Q	27.94	Nonsynonymous SNV
MLL_29502	RUNX1	c.335A>T	p.N112I	9.41	Nonsynonymous SNV
MLL_29502	SRSF2	c.284C>A	p.P95H	39.72	Nonsynonymous SNV
MLL_29515	ASXL1	c.1934dup	p.G646fs	37.14	Frameshift insertion
MLL_29515	IDH2	c.1304C>T	p.T435M	48.99	Nonsynonymous SNV
MLL_29515	RUNX1	c.586G>T	p.E196X	34.69	Stopgain SNV
MLL_29647	TET2	c.3399C>G	p.C1133W	50	Nonsynonymous SNV
MLL_30490	DNMT3A	c.1919T>G	p.F640C	63.98	Nonsynonymous SNV
MLL_30490	DNMT3A	c.1474+1G>A		28.3	Splice site
MLL_30490	IDH1	c.394C>T	p.R132C	45.16	Nonsynonymous SNV
MLL_30490	NF1	c.24A>C	p.E8D	12.4	Nonsynonymous SNV
MLL_30490	NRAS	c.35G>T	p.G12V	9.57	Nonsynonymous SNV
MLL_30490	U2AF1	c.101C>T	p.S34F	45.45	Nonsynonymous SNV
MLL_30509	RUNX1	c.601C>T	p.L201L	48	Nonsynonymous SNV
MLL_30511	TP53	c.854_877del	p.E285_K292del	92.21	Nonframeshift deletion
MLL_30512	TP53	c.637C>T	p.R213X	90.91	Stopgain SNV
MLL_30836	TP53	c.659A>G	p.Y220C	95	Nonsynonymous SNV
MLL_30840	TP53	c.1024del	p.R342fs	63	Frameshift deletion
MLL_30841	TP53	c.584T>C	p.I195T	87.94	Nonsynonymous SNV
MLL_30859	CEBPA	c.545A>C	p.Q182P	12.24	Nonsynonymous SNV
MLL_30859	DNMT3A	c.2281A>G	p.M761V	41.04	Nonsynonymous SNV
MLL_30859	DNMT3A	c.1523del	p.L508fs	43.88	Frameshift deletion
MLL_30859	IDH1	c.394C>T	p.R132C	46.3	Nonsynonymous SNV
MLL_30866	NF1	c.24A>C	p.E8D	15.14	Nonsynonymous SNV
MLL_30882	NRAS	c.181C>A	p.Q61K	29.17	Nonsynonymous SNV
MLL_30882	PTPN11	c.1504T>C	p.S502P	12.66	Nonsynonymous SNV
MLL_30882	TP53	c.524G>A	p.R175H	46.3	Nonsynonymous SNV
MLL_30884	KRAS	c.35G>A	p.G12D	45.26	Nonsynonymous SNV
MLL_30884	SF3B1	c.2098A>G	p.K700E	56.57	Nonsynonymous SNV
MLL_34550	IDH2	c.419G>A	p.R140Q	25	Nonsynonymous SNV
MLL_34550	TET2	c.4350delT	p.R1451fs	26	Frameshift deletion
MLL_34580	BCOR	c.4936dupC	p.L1646fs	12	Frameshift insertion
MLL_34580	DNMT3A	c.2120G>T	p.G707V	46	Nonsynonymous SNV
MLL_34580	DNMT3A	c.2645G>A	p.R882H	46	Nonsynonymous SNV
MLL_34580	EZH2	c.2069G>A	p.R690H	7	Nonsynonymous SNV
MLL_34580	IDH2	c.515G>A	p.R172K	29	Nonsynonymous SNV
MLL_43791	DNMT3A	c.1015delG	p.V339fs	48	Frameshift deletion
MLL_43791	TP53	c.842A>G	p.D281G	100	Nonsynonymous SNV
MLL_43874	ASXL1	c.2100T>G	p.Y700X	53	Stopgain SNV
MLL_43874	SRSF2	c.284C>G	p.P95R	30	Nonsynonymous SNV
MLL_43902	DNMT3A	c.2644C>T	p.R882C	59	Nonsynonymous SNV
MLL_43924	RUNX1	c.423_424insCAAGTGGA	p.R142fs	30	Frameshift insertion
MLL_43924	RUNX1	c.404G>A	p.R135K	6	Nonsynonymous SNV
MLL_43950	ASXL1	c.2074C>T	p.R693X	50	Stopgain SNV
MLL_43950	NRAS	c.179G>T	p.G60V	50	Nonsynonymous SNV
MLL_43954	RUNX1	c.403A>G	p.R135G	42	Nonsynonymous SNV
MLL_43961	CEBPA	c.573C>T	p.H191H	99	Nonsynonymous SNV
MLL_43961	TP53	c.413C>T	p.A138V	90	Nonsynonymous SNV
MLL_43980	ASXL1	c.2259del	p.T754fs	50	Frameshift deletion
MLL_43980	RUNX1	c.250A>C	p.T84P	50	Nonsynonymous SNV
MLL_44037	RUNX1	c.1188C>T	p.R396R	69	Synonymous SNV
MLL_44037	TP53	c.919+2T>G		82	Splice site
MLL_44042	TP53	c.832C>A	p.P278T	47	Nonsynonymous SNV
MLL_44042	TP53	c.844C>T	p.R282W	51	Nonsynonymous SNV
MLL_44049	CEBPA	c.1027del	p.R343fs	20	Frameshift deletion
MLL_44049	CEBPA	c.68_78del	p.P23fs	2	Frameshift deletion
MLL_44049	TP53	c.408A>T	p.Q136H	46	Nonsynonymous SNV
MLL_44049	TP53	c.818G>A	p.R273H	42	Nonsynonymous SNV
MLL_44087	RUNX1	c.767_768insTA	p.Q256fs	40	Frameshift insertion
MLL_44099	PTPN11	c.226_227delinsAG	p.E76R	3	Nonsynonymous SNV
MLL_44113	NF1	c.7549C>T	p.R2517X	29	Stopgain SNV
MLL_44113	TP53	c.537_538dupTG	p.E180Vfs	100	Frameshift insertion
MLL_44116	ASXL1	c.1934dup	p.G646Wfs	13	Frameshift insertion
MLL_44116	NF1	c.6669C>A	p.C2223X	6	Stopgain SNV
MLL_44116	NF1	c.3648_3656delTGATCAAGG	p.G1217_G1219del	10	Nonframeshift deletion
MLL_44116	NF1	c.1733T>C	p.L578P	24	Nonsynonymous SNV
MLL_44116	NF1	c.6643-1G>A		49	Splice site
MLL_44139	BCOR	c.1466C>T	p.P489L	51	Nonsynonymous SNV
MLL_44139	BCOR	c.1654dup	p.A552fs	43	Frameshift insertion
MLL_44139	NRAS	c.182A>G	p.Q61R	43	Nonsynonymous SNV
MLL_44139	RUNX1	c.530G>A	p.R177Q	49	Nonsynonymous SNV
MLL_44218	TP53	c.743G>C	p.R248P	45	Nonsynonymous SNV
MLL_44230	TP53	c.818G>A	p.R273H	79	Nonsynonymous SNV
MLL_44278	TP53	c.670G>T	p.E224X	49	Stopgain SNV
MLL_44278	TP53	c.854_873delinsC	p.E285fs	40	Frameshift deletion
MLL_44312	RUNX1	c.271-6_421delinsAAAC		23	Splice site
MLL_44346	TP53	c.614A>G	p.Y205C	52	Nonsynonymous SNV
MLL_44367	DNMT3A	c.2645G>A	p.R882H	41	Nonsynonymous SNV
MLL_44406	TP53	c.652_654delGTG	p.V218del	52	Nonframeshift deletion
MLL_44538	TP53	c.659A>G	p.Y220C	31	Nonsynonymous SNV
MLL_44538	TP53	c.517G>A	p.V173M	37	Nonsynonymous SNV
MLL_44544	NF1	c.2033dupC	p.I679fs	32	Frameshift insertion
MLL_44544	SF3B1	c.1996A>C	p.K666Q	51	Nonsynonymous SNV
MLL_44548	PTPN11	c.182A>T	p.D61V	47	Nonsynonymous SNV
MLL_44576	CEBPA	c.1053_1054ins131	p.K352fs	2.98	Frameshift insertion
MLL_44576	TET2	c.1219del	p.S407fs	93	Frameshift deletion
MLL_44579	ASXL1	c.1934dup	p.G646fs	50	Frameshift insertion
MLL_44588	NRAS	c.35G>C	p.G12A	69	Nonsynonymous SNV
MLL_44588	PTPN11	c.213T>G	p.F71L	9	Nonsynonymous SNV
MLL_44588	RUNX1	c.233_238dupACTGGC	p.W79_R80dup	9	Nonframeshift insertion
MLL_44624	ASXL1	c.2893C>T	p.R965X	50	Stopgain SNV
MLL_44624	KRAS	c.38G>A	p.G13D	42	Nonsynonymous SNV
MLL_44663	CEBPA	c.247del	p.Q83Sfs	39	Frameshift deletion
MLL_44663	TET2	c.3921delG	p.K1308Sfs	38	Frameshift deletion
MLL_44663	TET2	c.3967G>T	p.E1323X	47	Stopgain SNV
MLL_44713	TP53	c.659A>G	p.Y220C	97	Nonsynonymous SNV
MLL_44751	DNMT3A	c.2545C>T	p.P849S	34	Nonsynonymous SNV
MLL_44751	TP53	c.723delC	p.C242fs	78	Frameshift deletion
MLL_44806	ASXL1	c.1773C>G	p.Y591X	40	Stopgain SNV
MLL_44806	NRAS	c.35G>C	p.G12A	9	Nonsynonymous SNV
MLL_44806	RUNX1	c.614G>T	p.R205L	42	Nonsynonymous SNV
MLL_44808	DNMT3A	c.2309C>T	p.S770L	50	Nonsynonymous SNV
MLL_44808	IDH1	c.394C>T	p.R132C	50	Nonsynonymous SNV
MLL_44818	ASXL1	c.1926delA	p.G645fs	25	Frameshift deletion
MLL_44818	DNMT3A	c.2644C>T	p.R882C	39	Nonsynonymous SNV
MLL_44818	PTPN11	c.215C>T	p.A72V	13	Nonsynonymous SNV
MLL_44818	RUNX1	c.189dupG	p.R64fs	45	Frameshift insertion
MLL_44889	DNMT3A	c.2645G>A	p.R882H	41	Nonsynonymous SNV
MLL_44889	RUNX1	c.775_778dupCAAT	p.Y260fs	36	Frameshift insertion
MLL_44889	RUNX1	c.357T>G	p.N119K	39	Nonsynonymous SNV
MLL_44932	RUNX1	c.1211_1212insG	p.C405fs	4	Frameshift insertion
MLL_44985	RUNX1	c.529C>T	p.R177X	46	Stopgain SNV
MLL_44997	ETV6	c.392C>A	p.S131X	48	Stopgain SNV
MLL_44997	ETV6	c.313_314dup	p.S106fs	7	Frameshift insertion
MLL_44997	RUNX1	c.417_427+5dup	p.K144fs	39	Frameshift insertion
MLL_45020	NF1	c.862G>A	p.V288M	53	Nonsynonymous SNV
MLL_45020	PTPN11	c.214G>A	p.A72T	7	Nonsynonymous SNV
MLL_45020	RUNX1	c.511G>A	p.D171N	44	Nonsynonymous SNV
MLL_45057	DNMT3A	c.2255_2257delTCT	p.F752del	3	Nonframeshift deletion
MLL_45057	DNMT3A	c.2644C>T	p.R882C	18	Nonsynonymous SNV
MLL_45057	IDH2	c.515G>A	p.R172K	20	Nonsynonymous SNV
MLL_45081	IDH1	c.394C>T	p.R132C	21	Nonsynonymous SNV
MLL_45161	RUNX1	c.532+1G>A	p.K144_R178del	46	Nonframeshift deletion
MLL_45161	SRSF2	c.284C>A	p.P95H	57	Nonsynonymous SNV
MLL_45161	TET2	c.3825delG	p.L1276fs	32	Frameshift deletion
MLL_45161	TET2	c.822delC	p.N275fs	46	Frameshift deletion
MLL_45161	TP53	c.665C>T	p.P222L	45	Nonsynonymous SNV
MLL_45235	PTPN11	c.182A>T	p.D61V	45	Nonsynonymous SNV
MLL_45236	ASXL1	c.1900_1922del	p.E635fs	50	Frameshift deletion
MLL_45339	NRAS	c.657G>A	p.T219T	45	Nonsynonymous SNV
MLL_45339	RUNX1	c.657G>A	p.T219T	45	Nonsynonymous SNV
MLL_45339	TP53	c.994-25_996del		93	Splice site
MLL_45342	ASXL1	c.1758dup	p.G587fs	50	Frameshift insertion
MLL_45342	SRSF2	c.284C>A	p.P95H	30	Nonsynonymous SNV
MLL_45342	TET2	c.2764_2767dupCATA	p.N923fs	40	Frameshift insertion
MLL_45342	TET2	c.3898T>G	p.F1300V	40	Nonsynonymous SNV
MLL_45350	TET2	c.1441C>T	p.Q481X	46	Stopgain SNV
MLL_45350	TET2	c.1648C>T	p.R550X	36	Stopgain SNV
MLL_45360	KRAS	c.34G>T	p.G12C	7	Nonsynonymous SNV
MLL_45360	KRAS	c.35G>A	p.G12D	22	Nonsynonymous SNV
MLL_45465	FLT3-TKD	c.2503G>C	p.D835H	50	Nonsynonymous SNV
MLL_45465	RUNX1	c.424dupA	p.R142fs	66	Frameshift insertion
MLL_45477	RUNX1	c.404G>A	p.R135K	49	Nonsynonymous SNV
MLL_45477	RUNX1	c.341delCinsGA	p.S114X	43	Stopgain SNV
MLL_45498	ASXL1	c.1934dup	p.G646fs	10	Frameshift insertion
MLL_45498	RUNX1	c.179dupG	p.E61fs	55	Frameshift insertion
MLL_45498	RUNX1	c.877C>T	p.R293X	17	Stopgain SNV
MLL_45498	SRSF2	c.283_284delinsTA	p.P95Y	61	Nonsynonymous SNV
MLL_45572	ASXL1	c.1935dupG	p.G646fs	30	Frameshift insertion
MLL_45572	RUNX1	c.472C>T	p.Q158X	31	Stopgain SNV
MLL_45572	TP53	c.827C>G	p.A276G	36	Nonsynonymous SNV
MLL_45662	TET2	c.4171G>C	p.G1391R	49	Nonsynonymous SNV
MLL_45662	TP53	c.313G>T	p.G105C	99	Nonsynonymous SNV
MLL_45747	NRAS	c.182A>G	p.Q61R	31	Nonsynonymous SNV
MLL_45747	RUNX1	c.231_232dupGC	p.H78fs	26	Frameshift insertion
MLL_45747	SF3B1	c.2098A>G	p.K700E	40	Nonsynonymous SNV
MLL_45752	CEBPA	c.252C>G	p.H84Q	51	Nonsynonymous SNV
MLL_45752	TP53	c.892G>T	p.E298X	35	Stopgain SNV
MLL_45803	CEBPA	c.402G>A	p.A134A	51	Nonsynonymous SNV
MLL_45803	ETV6	c.641C>T	p.P214L	31	Nonsynonymous SNV
MLL_45803	RUNX1	c.420_425dupTGGAAG	p.G141_R142insSG	28	Nonframeshift insertion
MLL_45803	RUNX1	c.877C>T	p.R293X	2	Stopgain SNV
MLL_45803	SF3B1	c.1998G>C	p.K666N	43	Nonsynonymous SNV
MLL_45803	SRSF2	c.283C>A	p.P95T	54	Nonsynonymous SNV
MLL_45815	CBL	c.1211G>A	p.C404Y	78	Nonsynonymous SNV
MLL_45927	DNMT3A	c.2645G>A	p.R882H	48	Nonsynonymous SNV
MLL_45927	RUNX1	c.922_934dupCAGTTCCCCGCGC	p.L312fs	36	Frameshift insertion
MLL_46080	ASXL1	c.1900_1922del	p.E635fs	23	Frameshift deletion
MLL_46080	TET2	c.4664_4665delAG	p.E1555fs	39	Frameshift deletion
MLL_46080	TET2	c.2428C>T	p.Q810X	38	Stopgain SNV
MLL_46082	BCOR	c.3724C>T	p.Q1242X	33	Stopgain SNV
MLL_46082	CBL	c.1247G>A	p.C416Y	59	Nonsynonymous SNV
MLL_46082	SF3B1	c.1998G>C	p.K666N	28	Nonsynonymous SNV
MLL_46116	ASXL1	c.2757dupA	p.P920fs	45	Frameshift insertion
MLL_46116	NRAS	c.35G>A	p.G12D	51	Nonsynonymous SNV
MLL_46116	SRSF2	c.283C>A	p.P95T	53	Nonsynonymous SNV
MLL_46116	TET2	c.3963A>C	p.K1321N	51	Nonsynonymous SNV
MLL_46139	ASXL1	c.1934dup	p.G646fs	12	Frameshift insertion
MLL_46139	RUNX1	c.739delC	p.Q247fs	40	Frameshift deletion
MLL_46139	TET2	c.4139A>G	p.H1380R	40	Nonsynonymous SNV
MLL_46139	TET2	c.4546C>T	p.R1516X	50	Stopgain SNV
MLL_46163	TP53	c.844C>T	p.R282W	23	Nonsynonymous SNV
MLL_46212	TP53	c.818G>A	p.R273H	63	Nonsynonymous SNV
MLL_46247	NF1	c.6853_6854insGA	p.Y2285X	22	Stopgain SNV
MLL_46252	ASXL1	c.1730C>G	p.S577X	32	Stopgain SNV
MLL_46252	SF3B1	c.1986C>A	p.H662Q	28	Nonsynonymous SNV
MLL_46253	TP53	c.530C>G	p.P177R	58	Nonsynonymous SNV
MLL_46257	CBL	c.1187G>A	p.C396Y	16	Nonsynonymous SNV
MLL_46265	DNMT3A	c.1704delG	p.P569fs	17	Frameshift deletion
MLL_46265	DNMT3A	c.976C>T	p.R326C	22	Nonsynonymous SNV
MLL_46265	IDH2	c.515G>A	p.R172K	24	Nonsynonymous SNV
MLL_46281	NRAS	c.38G>A	p.G13D	6	Nonsynonymous SNV
MLL_46281	SRSF2	c.284C>A	p.P95H	54	Nonsynonymous SNV
MLL_46291	DNMT3A	c.2146G>A	p.V716I	39	Nonsynonymous SNV
MLL_46291	TP53	c.713G>A	p.C238Y	55	Nonsynonymous SNV
MLL_46332	PTPN11	c.1382C>G	p.A461G	55	Nonsynonymous SNV
MLL_46342	TP53	c.410delT	p.L137fs	56	Frameshift deletion
MLL_46395	SF3B1	c.1986C>A	p.H662Q	8	Nonsynonymous SNV
MLL_46395	TET2	c.3621_3630delGAAGCTACTG	p.E1207fs	33	Frameshift deletion
MLL_46395	TP53	c.713G>A	p.C238Y	61	Nonsynonymous SNV
MLL_46396	DNMT3A	c.2604T>A	p.F868L	47	Nonsynonymous SNV
MLL_46396	EZH2	c.1614G>A	p.S538S	47	Nonsynonymous SNV
MLL_46396	FLT3-TKD	c.2503G>T	p.D835Y	23	Nonsynonymous SNV
MLL_46396	NPM1	c.863_864insCCTG	p.W288fs	50	Frameshift insertion
MLL_46396	TET2	c.3893G>C	p.C1298S	61	Nonsynonymous SNV
MLL_46396	TET2	c.4435_4438delinsTC	p.L1479fs	29	Frameshift deletion
MLL_46415	TP53	c.499C>T	p.Q167X	64	Stopgain SNV
MUC_00048	CEBPA	c.318T>G	p.F106L	50	Nonsynonymous SNV
MUC_00241	RUNX1	c.529C>T	p.R177X	61	Stopgain SNV
MUC_00241	TET2	c.4834_4835insA	p.S1612fs	36	Frameshift insertion
MUC_00241	TET2	c.4354C>T	p.R1452X	36	Stopgain SNV
MUC_00477	RUNX1	c.226C>A	p.P76T	50	Nonsynonymous SNV
MUC_00563	CUX1	c.295G>A	p.V99I	80	Nonsynonymous SNV
MUC_00563	DNMT3A	c.2683G>A	p.V895M	36.88	Nonsynonymous SNV
MUC_00563	TET2	c.2599T>C	p.Y867H	52.73	Nonsynonymous SNV
MUC_00563	TET2	c.5167C>T	p.P1723S	48.05	Nonsynonymous SNV
MUC_00563	TP53	c.857A>G	p.E286G	70.53	Nonsynonymous SNV
MUC_00660	TP53	c.830dupG	p.C277fs	91	Frameshift insertion

## Sheet: TCGA
Case	Gene	RefSeq	start	end	codon change	AA change	VAF (%)
TCGA2838	ANO2	NM_020373.2	5542827	5542827	C>A	p.G967C	37.01	Missense_Mutation
TCGA2838	ARHGEF11	NM_198236.2	155220785	155220785	G>A	p.R65C	28.97	Missense_Mutation
TCGA2838	CLEC18B	ENST00000268492	73002259	73002259	T>C	p.D6G	80	Missense_Mutation
TCGA2838	CUL1	NM_003592.2	148085114	148085114	A>G	p.N141S	71.67	Missense_Mutation
TCGA2838	FAM5C	NM_199051.1	188334865	188334865	G>A	p.R403C	42.31	Missense_Mutation
TCGA2838	FAM5C	NM_199051.1	188517414	188517414	C>T	p.R109H	38.89	Missense_Mutation
TCGA2838	FAM83A	NM_207006.4	124290957	124290957	G>T	NULL	10.61	3'UTR
TCGA2838	FEZF2	NM_018008.3	62331988	62331988	T>A	p.H355L	38.82	Missense_Mutation
TCGA2838	GUCY2C	NM_004963.3	14689506	14689506	T>A	p.N574I	36.43	Missense_Mutation
TCGA2838	KIF2B	NM_032559.4	49255533	49255533	C>T	p.T47M	47.06	Missense_Mutation
TCGA2838	KLHL18	NM_025010.4	47360205	47360205	T>C	p.S499P	42.24	Missense_Mutation
TCGA2838	NRAS	NM_002524.3	115058051	115058051	T>A	p.Q61H	26.85	Missense_Mutation
TCGA2838	PTPN5	NM_006906.1	18718847	18718847	T>C	p.Y265C	26.89	Missense_Mutation
TCGA2838	PYGO2	NM_138300.3	153198033	153198033	C>G	p.R356P	55.36	Missense_Mutation
TCGA2838	TBC1D21	NM_153356.1	71964459	71964459	G>C	p.E181Q	36.97	Missense_Mutation
TCGA2857	CDH16	NM_004062.2	65503312	65503312	C>T	p.R594Q	15.15	Missense_Mutation
TCGA2857	COL25A1	NM_198721.2	110039758	110039758	C>T	e14+1	28.72	Splice_Site
TCGA2857	CSMD3	NM_198123.2	113747769	113747769	C>T	p.G910E	36.13	Missense_Mutation
TCGA2857	DOCK10	NM_014689.2	225426080	225426080	C>T	p.C631Y	30.34	Missense_Mutation
TCGA2857	JMJD1C	NM_032776.2	64637174	64637174	A>G	p.S1421P	28.7	Missense_Mutation
TCGA2857	LOC100128744	XM_001718911.1	136499727	136499727	C>T	p.P354L	40.32	Missense_Mutation
TCGA2857	MICAL2	NM_014632.2	12204389	12204389	C>G	p.T595R	21.51	Missense_Mutation
TCGA2857	MMP25	NM_022468.4	3040422	3040422	C>T	p.H179Y	27.5	Missense_Mutation
TCGA2857	SCN1A	NM_006920.4	166611561	166611561	T>C	p.I448V	33.33	Missense_Mutation
TCGA2857	TP53	NM_000546.4	7531419	7531419	C>T	e0+1	54.05	Splice_Site
TCGA2860	DCHS2	NM_017639.1	155473290	155473290	T>A	p.S675C	41.18	Missense_Mutation
TCGA2860	ENTPD1	NM_001098175.1	97597217	97597217	G>A	p.D287N	19.1	Missense_Mutation
TCGA2860	MNDA	NM_002432.1	157082073	157082073	G>A	p.V215M	29.13	Missense_Mutation
TCGA2860	MUC16	NM_024690.2	8921849	8921849	G>A	p.S8866L	24.83	Missense_Mutation
TCGA2860	NPAS4	NM_178864.3	65948991	65948991	A>G	p.D685G	40.91	Missense_Mutation
TCGA2860	PLOD1	NM_000302.2	11947397	11947397	G>A	p.D480N	38.46	Missense_Mutation
TCGA2860	RYR1	NM_000540.2	43679015	43679015	G>A	p.G2264S	37.5	Missense_Mutation
TCGA2860	TP53	NM_000546.4	7520294	7520295	->CCATCCAG	p.M39fs	#VALUE!	Frame_Shift_Ins
TCGA2860	VN2R1P	ENST00000312652	157237331	157237331	G>A	p.R477K	27.36	Missense_Mutation
TCGA2860	ZNF681	NM_138286.2	23719583	23719584	CA>-	p.C203fs	0	Frame_Shift_Del
TCGA2874	AURKC	NM_001015878.1	62435849	62435849	C>T	p.R142C	14.67	Missense_Mutation
TCGA2874	CCDC60	NM_178499.3	118453114	118453114	G>A	p.A472T	46.86	Missense_Mutation
TCGA2874	CEBPA	NM_004364.3	38484263	38484263	G>A	p.R300C	41.96	Missense_Mutation
TCGA2874	ETV3	NM_005240.1	155371935	155371935	C>T	p.R79K	41.16	Missense_Mutation
TCGA2874	FCGBP	NM_003890.2	45075959	45075959	C>G	p.C3164S	18.83	Missense_Mutation
TCGA2874	GPATCH8	NM_001002909.1	39831216	39831216	G>A	p.T1252I	49.36	Missense_Mutation
TCGA2874	GREM2	NM_022469.3	238723327	238723327	G>T	p.N24K	37.38	Missense_Mutation
TCGA2874	IDH2	NM_002168.2	88432938	88432938	C>T	p.R140Q	46.2	Missense_Mutation
TCGA2874	LOC257039	XM_172230.1	145057398	145057398	T>-	p.E181fs	47.95	Frame_Shift_Del
TCGA2874	MEFV	NM_000243.2	3239463	3239463	C>T	p.R410H	54.74	Missense_Mutation
TCGA2874	OR6B2	NM_001005853.1	240617625	240617625	C>A	p.D299Y	45.81	Missense_Mutation
TCGA2874	PDCD2L	NM_032346.1	39596586	39596586	T>C	p.I264T	44.94	Missense_Mutation
TCGA2874	SLITRK1	NM_052910.1	83352095	83352095	G>T	p.Q517K	46.21	Missense_Mutation
TCGA2874	SMG1	NM_015092.4	18760441	18760441	A>G	p.F2215L	45.45	Missense_Mutation
TCGA2874	WT1	NM_024426.3	32370142	32370142	G>A	p.R462W	26.9	Missense_Mutation
TCGA2878	CACNA1E	NM_000721.2	179994542	179994542	A>G	p.E1507G	40.96	Missense_Mutation
TCGA2878	CHD4	NM_001273.2	6567325	6567325	G>A	p.R1173W	32.26	Missense_Mutation
TCGA2878	CROCC	NM_014675.3	17147924	17147924	C>T	p.R918W	22.43	Missense_Mutation
TCGA2878	EGFR	NM_005228.3	55206394	55206394	C>T	p.T638M	42.69	Missense_Mutation
TCGA2878	FBN1	NM_000138.3	46576758	46576758	C>T	p.V764I	34.69	Missense_Mutation
TCGA2878	HERC2P2	ENST00000324413	18902635	18902635	G>C	p.A997G	17.19	Missense_Mutation
TCGA2878	LOC649299	XM_001719759.1	21208157	21208157	A>T	p.K61X	50.56	Nonsense_Mutation
TCGA2878	NR2E1	NM_003269.3	108606021	108606021	G>A	p.M175I	35.23	Missense_Mutation
TCGA2878	PTPN14	NM_005401.3	212609569	212609569	G>A	p.T1042M	40.06	Missense_Mutation
TCGA2878	RIT1	NM_006912.4	154140885	154140885	C>T	p.M90I	40	Missense_Mutation
TCGA2878	SPDYA	NM_182756.1	28892400	28892400	A>C	p.M6L	48.21	Missense_Mutation
TCGA2878	STT3B	NM_178862.1	31592957	31592957	A>G	p.D127G	37.28	Missense_Mutation
TCGA2878	TP53	NM_000546.4	7519139	7519139	A>-	p.V173fs	40.51	Frame_Shift_Del
TCGA2878	TP53	NM_000546.4	7518931	7518931	T>C	p.S215G	43.81	Missense_Mutation
TCGA2878	VPS72	NM_005997.1	149424621	149424621	C>G	p.D124H	48.78	Missense_Mutation
TCGA2885	ASXL3	NM_030632.1	29568298	29568298	C>T	p.R335W	72.22	Missense_Mutation
TCGA2885	BSN	NM_003458.3	49664602	49664602	C>T	p.A870V	88.89	Missense_Mutation
TCGA2885	FAM40B	NM_020704.1	128881232	128881232	T>C	p.C182R	67.74	Missense_Mutation
TCGA2885	FOXP4	NM_001012426.1	41663552	41663553	->A	p.H306fs	31.25	Frame_Shift_Ins
TCGA2885	ITGA10	NM_003637.3	144253183	144253183	C>T	p.R1117W	48.39	Missense_Mutation
TCGA2885	LRP1B	NM_018557.2	141243252	141243252	C>T	p.E1920K	41.79	Missense_Mutation
TCGA2885	MRE11A	NM_005591.3	93832293	93832293	G>C	p.Q477E	31.4	Missense_Mutation
TCGA2885	MTMR8	NM_017677.2	63491437	63491437	C>T	p.R138H	77.94	Missense_Mutation
TCGA2885	PTPN11	NM_002834.3	111372546	111372546	G>T	p.G60V	23.19	Missense_Mutation
TCGA2885	PTPRT	NM_133170.5	40180498	40180498	C>T	p.A1000T	40.21	Missense_Mutation
TCGA2885	RFX3	NM_134428.2	3261010	3261010	C>T	p.E399K	42.24	Missense_Mutation
TCGA2885	TP53	NM_000546.4	7518997	7518997	G>A	p.H193Y	79.07	Missense_Mutation
TCGA2885	XIRP2	NM_152381.2	167815650	167815650	G>A	p.A3168T	46.24	Missense_Mutation
TCGA2887	ABCC3	NM_003786.1	46115973	46115973	C>T	p.P1271S	56.41	Missense_Mutation
TCGA2887	BRWD3	NM_153252.3	79875620	79875620	T>C	p.N373S	44.05	Missense_Mutation
TCGA2887	CYP4F2	NM_001082.3	15861324	15861324	C>T	p.R276H	55.06	Missense_Mutation
TCGA2887	DNMT3A	NM_022552.3	25317033	25317033	G>A	p.P718L	93.33	Missense_Mutation
TCGA2887	EZH2	NM_004456.3	148137376	148137376	C>T	p.R690H	93.33	Missense_Mutation
TCGA2887	FGD6	NM_018351.3	94128011	94128011	C>T	p.A394T	42.57	Missense_Mutation
TCGA2887	IDH1	NM_005896.2	208821358	208821358	G>A	p.R132C	47.62	Missense_Mutation
TCGA2887	LAMA2	NM_000426.3	129746059	129746059	C>T	p.R1687W	40.38	Missense_Mutation
TCGA2887	NRAS	NM_002524.3	115060270	115060270	C>T	p.G12D	42.71	Missense_Mutation
TCGA2887	PRKD3	NM_005813.3	37333846	37333846	T>C	p.D884G	50.65	Missense_Mutation
TCGA2887	TMEM108	NM_023943.1	134597446	134597446	A>T	p.T552S	47.22	Missense_Mutation
TCGA2887	TMEM18	NM_152834.2	667320	667320	G>C	p.S9C	46.51	Missense_Mutation
TCGA2928	CCBE1	NM_133459.1	55254269	55254269	C>T	p.G358R	41.38	Missense_Mutation
TCGA2928	DNMT3A	NM_022552.3	25315569	25315569	T>C	p.D781G	40.62	Missense_Mutation
TCGA2928	DNMT3A	NM_022552.3	25324020	25324020	G>A	p.R320X	44.36	Nonsense_Mutation
TCGA2928	FLT3	NM_004119.2	27490629	27490629	T>C	p.D839G	24.02	Missense_Mutation
TCGA2928	IDH1	NM_005896.2	208821358	208821358	G>A	p.R132C	37.72	Missense_Mutation
TCGA2928	PKD1L2	ENST00000299598	79738404	79738404	C>T	p.R1731K	44.29	Missense_Mutation
TCGA2928	SEMA3A	NM_006080.2	83430479	83430479	C>T	p.R613Q	19.65	Missense_Mutation
TCGA2928	TET2	NM_017628.1	106377891	106377891	C>-	p.P1115fs	39.84	Frame_Shift_Del
TCGA2928	TET2	ENST00000265149	106410226	106410226	A>T	p.E154V	39.46	Missense_Mutation
TCGA2928	ZNF99	NM_001080409.1	22743930	22743930	C>T	p.A35T	44.59	Missense_Mutation
TCGA2935	ANO3	NM_031418.2	26620060	26620060	G>C	p.G728A	28.24	Missense_Mutation
TCGA2935	CAMKV	NM_024046.3	49871771	49871771	C>T	p.R497K	29.29	Missense_Mutation
TCGA2935	GJB3	NM_001005752.1	35023379	35023379	C>G	p.F143L	26.81	Missense_Mutation
TCGA2935	HERC2	NM_004667.4	26062848	26062848	G>T	p.L3757M	27.73	Missense_Mutation
TCGA2935	RIN2	NM_018993.2	19904215	19904215	C>T	p.R516C	28.26	Missense_Mutation
TCGA2935	TP53	NM_000546.4	7518263	7518263	C>T	p.R248Q	46.47	Missense_Mutation
TCGA2935	ZBTB33	NM_006777.3	119271326	119271326	A>C	p.T10P	57.27	Missense_Mutation
TCGA2935	ZNF229	NM_014518.2	49625375	49625375	G>C	p.S474C	32.61	Missense_Mutation
TCGA2949	CCL11	NM_002986.2	29638754	29638754	C>T	p.P76S	42.35	Missense_Mutation
TCGA2949	CHD4	NM_001273.2	6571844	6571844	C>T	p.R975H	26.87	Missense_Mutation
TCGA2949	DNMT3A	NM_022552.3	25310746	25310746	C>T	p.R882H	44.68	Missense_Mutation
TCGA2949	IDH1	NM_005896.2	208821357	208821357	C>T	p.R132H	43.86	Missense_Mutation
TCGA2949	LOC129293	NM_001080824.1	84951165	84951165	G>T	p.R122S	48.89	Missense_Mutation
TCGA2949	LRCH3	NM_032773.2	199040920	199040920	G>A	p.R289K	46.77	Missense_Mutation
TCGA2949	NCOA3	NM_181659.2	45697745	45697745	A>-	p.N462fs	0	Frame_Shift_Del
TCGA2949	NMUR2	NM_020167.4	151764747	151764747	G>A	p.R41C	29.27	Missense_Mutation
TCGA2949	NRXN3	NM_004796.1	78245493	78245493	A>G	p.M95V	33.77	Missense_Mutation
TCGA2949	ORAI1	NM_032790.3	120563336	120563336	A>G	p.M106V	29.73	Missense_Mutation
TCGA2949	RUNX1	NM_001754.2	35093494	35093495	AG>-	p.S314fs	0	Frame_Shift_Del
TCGA2949	SLC4A3	NM_201574.3	220213566	220213566	G>A	e20+1	14.75	Splice_Site
TCGA2949	SPHKAP	NM_030623.1	228705007	228705007	G>A	p.P24L	37.21	Missense_Mutation
TCGA2949	ST8SIA4	NM_005668.4	100250084	100250084	T>C	p.H122R	45	Missense_Mutation
TCGA2949	SUZ12	NM_015355.2	27334134	27334135	CT>-	p.L308fs	40.74	Frame_Shift_Del
TCGA2949	VLDLR	NM_003383.1	2642945	2642945	C>G	p.P861R	50	Missense_Mutation
TCGA2952	ADCY10	NM_018417.3	166139804	166139804	T>A	p.R66S	40.07	Missense_Mutation
TCGA2952	C15orf60	NM_001042367.1	71522583	71522583	G>A	p.A2T	44.74	Missense_Mutation
TCGA2952	C8orf80	NM_001010906.1	27978130	27978130	C>T	p.R250H	17.91	Missense_Mutation
TCGA2952	CEBPA	NM_004364.3	38484735	38484736	CC>-	p.R142fs	0	Frame_Shift_Del
TCGA2952	EFCAB6	NM_022785.2	42317297	42317297	G>T	p.L1008M	22.36	Missense_Mutation
TCGA2952	FAT1	NM_005245.3	187821731	187821731	C>G	p.R1099P	39.11	Missense_Mutation
TCGA2952	GLIS3	NM_001042413.1	3818379	3818379	G>A	p.L896F	39.27	Missense_Mutation
TCGA2952	GPR101	NM_054021.1	135941370	135941370	C>T	p.A44T	41.3	Missense_Mutation
TCGA2952	GRIK4	NM_014619.2	120207797	120207797	C>T	p.R180W	16.88	Missense_Mutation
TCGA2952	MDM2	NM_002392.1	67516784	67516784	A>C	p.E302D	20.2	Missense_Mutation
TCGA2952	NRAS	NM_002524.3	115060270	115060270	C>T	p.G12D	11.55	Missense_Mutation
TCGA2952	PRX	NM_181882.2	45594838	45594838	T>C	p.K421E	43.86	Missense_Mutation
TCGA2952	TP53	NM_000546.4	7517806	7517806	T>C	p.E286G	81.78	Missense_Mutation
TCGA2952	TRIM45	NM_025188.1	117464866	117464866	C>T	p.A161T	43.44	Missense_Mutation
