# Supplementary material for: Genomics of deletion 7 and 7q in myeloid neoplasm: from pathogenic culprits to potential synthetic lethal therapeutic targets
Source: Leukemia. 2023 Aug 26;37(10):2082–93. doi: 10.1038/s41375-023-02003-x (PMC10539177; doi:10.1038/s41375-023-02003-x)
Supplement: Supplementary file 3 — Supplementary Table 9 [file 41375_2023_2003_MOESM3_ESM.xlsx]

## Sheet: Sheet1
Gene	log2FC(del7/NK)	P.Value	Q.Value
PLBD1	-1.47196	6.58e-08	8.44e-06
XIST	-1.42988	0.0502307	0.165382
DEFA4	-1.31309	5.49e-07	4.35e-05
PGLYRP1	-1.25194	1.79e-07	1.91e-05
ANLN	-1.21227	1.05e-10	5.92e-08
CLTCL1	-1.21092	2.87e-10	1.32e-07
BAMBI	-1.21079	3.4e-07	3.02e-05
SERPINB10	-1.19552	1.93e-08	3.12e-06
ABCA13	-1.18992	8.68e-08	1.08e-05
CXCL12	-1.1787	0.00587522	0.039536
NCF1B	-1.15962	3.37e-08	4.87e-06
CD101	-1.15774	2.48e-06	0.000136827
CRISP3	-1.14289	5.96e-06	0.000268577
NCF1	-1.11898	4.18e-07	3.58e-05
NCF1C	-1.11205	7.99e-07	5.88e-05
AZU1	-1.10682	7.88e-05	0.00185912
RPS6KA2	-1.09852	2.41e-09	6.8e-07
SLC16A14	-1.09115	3.05e-07	2.83e-05
BPI	-1.08639	1.37e-06	8.71e-05
SYCP2	-1.05146	4.21e-06	0.00020154
CEACAM8	-1.03599	4e-07	3.45e-05
CTSE	-1.01714	0.00480753	0.03474
CDCA7L	-1.00219	5.63e-10	2.12e-07
MMP8	-0.992238	2.83e-05	0.000880779
GGTA1P	-0.981217	2.12e-07	2.2e-05
TENM1	-0.972373	0.00114256	0.0130283
SMPDL3A	-0.940568	0.000113157	0.00235499
RASGEF1A	-0.939385	2.75e-06	0.000149142
HTRA3	-0.935168	0.000139358	0.0027234
ALDH3B1	-0.93133	6.09e-08	8.08e-06
HIST1H3J	-0.928727	0.00291609	0.0247063
FN1	-0.926882	0.000730167	0.0093056
PADI4	-0.926643	0.000177592	0.00327006
OLFM4	-0.925797	0.0119696	0.0636861
MS4A3	-0.919632	2.29e-06	0.000128658
CD24	-0.904958	1.78e-08	2.99e-06
CSTA	-0.903619	2.78e-11	2.46e-08
BMX	-0.903231	1.64e-05	0.00057731
HIST1H2BM	-0.902738	0.000177566	0.00327006
CAMP	-0.900816	0.00123105	0.013735
PRTN3	-0.884391	0.00487183	0.0350823
VCAM1	-0.883291	0.0196396	0.0882502
ORM1	-0.87904	0.00129988	0.0142849
GFI1	-0.878078	7.63e-07	5.68e-05
IL18RAP	-0.877655	0.000872632	0.0106609
LTF	-0.871717	8.84e-05	0.00197755
MMP9	-0.868841	0.0030875	0.0257597
UBE2C	-0.857171	1.01e-05	0.000401689
LRP3	-0.851252	0.000158744	0.00302148
DNAH10	-0.841814	0.000126441	0.00255534
DPY19L1P1	-0.840596	6.4e-08	8.29e-06
IL18	-0.835592	1.3e-07	1.49e-05
MPO	-0.834217	0.00206063	0.0194322
ELANE	-0.827095	0.000835268	0.0103402
TMEM170B	-0.811968	1.28e-06	8.34e-05
GARS	-0.811874	2.24e-06	0.000127253
DAAM2	-0.797252	0.00379637	0.0297272
CES1	-0.785287	0.0036824	0.0291892
KLF5	-0.784267	0.000339687	0.00529295
CTSG	-0.781809	0.00111828	0.0128102
SNX10	-0.781708	2.11e-07	2.2e-05
LCN2	-0.777246	0.00749781	0.0468058
GPR160	-0.775211	2.13e-09	6.16e-07
KBTBD11	-0.772554	3.84e-06	0.000188474
PYGL	-0.768954	2.79e-05	0.000868327
CDA	-0.767332	1.85e-05	0.000630431
ALOX5AP	-0.764014	4.99e-06	0.000228226
NSUN5	-0.759099	2.28e-06	0.000128639
ATP5J2	-0.758672	1.19e-08	2.18e-06
AQP1	-0.756111	0.0524956	0.169914
MNDA	-0.754235	6.6e-05	0.00161595
TARP	-0.747521	2.58e-05	0.000819294
PLEK2	-0.7465	0.00476036	0.0345599
FAM46A	-0.744252	1.75e-06	0.000106135
S100A12	-0.743101	0.000110061	0.00230294
PLA2G7	-0.740353	0.000743936	0.00944472
ANKRD18A	-0.736001	0.00207418	0.0195155
SLPI	-0.734731	9.83e-05	0.00215455
BLVRA	-0.730731	1.17e-07	1.4e-05
SLCO4C1	-0.729812	2.71e-05	0.000849744
HMMR	-0.729542	0.00498502	0.0355065
DTX4	-0.729432	0.00216856	0.0199652
TGFBI	-0.727885	0.0121127	0.0643017
HP	-0.724114	0.00238404	0.0214253
FUCA1	-0.722313	1.42e-05	0.000517578
CCNG2	-0.721178	1.93e-05	0.000653272
ARHGAP24	-0.72047	0.000174526	0.00323759
PKP2	-0.719172	0.000457593	0.00660561
ICA1	-0.717927	1.2e-06	7.82e-05
GGCT	-0.712836	9.46e-09	1.87e-06
MFSD9	-0.712159	1.93e-06	0.000112867
CDK5R1	-0.71114	0.000467636	0.00668844
VCAN	-0.706987	0.0294062	0.116266
CEACAM6	-0.70453	0.00339748	0.0275635
CHD7	-0.701622	1.91e-06	0.000112841
LOC643802	-0.700849	0.00166946	0.0167878
CEACAM21	-0.700535	0.000183261	0.00334963
CRACR2B	-0.699787	9.21e-06	0.000370506
MAP3K13	-0.699553	0.00013711	0.00269642
C5orf30	-0.699049	0.000142624	0.00277414
AP3S1	-0.698112	1.09e-08	2.06e-06
ERCC6L	-0.695706	4.97e-05	0.00131485
CYBB	-0.694724	1.98e-05	0.000661972
SKAP2	-0.691377	0.000708449	0.00913414
AFF2	-0.689739	2.78e-05	0.000868327
FBXO5	-0.689708	0.00040368	0.00596593
HIST1H4F	-0.689352	0.00654196	0.0426153
CPNE2	-0.687181	9.17e-06	0.000370506
RRAGD	-0.683726	4.79e-08	6.62e-06
SPAG1	-0.682265	3.85e-06	0.000188616
WLS	-0.681504	0.000483035	0.0068443
MAP1LC3A	-0.680034	0.000165609	0.00311872
CCNA2	-0.679385	0.00332046	0.0270858
VNN1	-0.677633	0.0145883	0.0726727
HLX	-0.676236	0.000353541	0.00546537
OLR1	-0.675133	0.00809705	0.0490918
KIF20A	-0.674061	0.00116256	0.0131839
YEATS4	-0.673526	4.99e-07	4.08e-05
CLEC11A	-0.672965	0.0237605	0.100819
HIST1H1A	-0.672766	0.00027464	0.00455741
TRIQK	-0.672478	2.31e-05	0.000747637
VNN2	-0.670848	0.01171	0.0627613
ANXA3	-0.668299	0.000466048	0.00667821
EVI2B	-0.667505	0.00147598	0.0154909
MCU	-0.666605	6.38e-08	8.29e-06
HK3	-0.665975	0.0035903	0.0286785
NME8	-0.663642	8.69e-05	0.00196847
GPNMB	-0.663525	0.00645094	0.0422661
P2RY13	-0.663062	0.000152509	0.00292069
INHBA	-0.657659	0.00377264	0.029626
HK2	-0.656621	0.000317141	0.00504704
HIST1H2AL	-0.652942	0.0029587	0.0249603
TTN-AS1	-0.651667	0.00196925	0.0187986
CCDC112	-0.651218	4.8e-06	0.000222217
FAM217B	-0.650665	1.41e-06	8.88e-05
CD177	-0.649993	0.0828063	0.22922
FIGNL1	-0.649952	3.07e-06	0.000163119
DAPK2	-0.64498	0.000964785	0.0114291
DAGLB	-0.643419	1.76e-08	2.99e-06
MKI67	-0.639257	0.00415724	0.0316802
C1orf162	-0.638111	0.000396141	0.0058907
HIST1H2AJ	-0.637148	0.00262912	0.0229957
VNN3	-0.635459	0.0086541	0.051551
CITED4	-0.632218	4.66e-05	0.00124284
GAPT	-0.630177	0.00375934	0.0295884
KIAA1715	-0.628054	1.26e-08	2.26e-06
CAPN3	-0.627436	0.000658941	0.00863011
NT5DC3	-0.625773	0.000701596	0.00907402
LOC115110	-0.623956	0.000107671	0.00226822
CLSPN	-0.622095	0.000283613	0.00466891
TIMD4	-0.6201	0.026616	0.108819
UBLCP1	-0.616448	8.36e-09	1.7e-06
CPNE3	-0.613643	4.41e-05	0.0011962
LPL	-0.612941	0.00521117	0.0366137
FKBP9	-0.612141	8.63e-07	6.2e-05
KLF11	-0.611846	0.000131386	0.00262963
AKTIP	-0.611818	0.000437602	0.00634651
CENPU	-0.61166	0.000395305	0.0058907
SDK1	-0.611457	0.00935713	0.0539725
HIST1H2BE	-0.61106	0.0358962	0.132824
GRHL1	-0.610964	0.00242493	0.0216831
AP1S2	-0.608397	3.04e-05	0.000931065
CYP1B1	-0.607563	0.0412796	0.145198
CCDC125	-0.606151	0.00087318	0.0106609
PGAM1	-0.600734	3.19e-07	2.91e-05
TAX1BP1	-0.598346	8.04e-09	1.7e-06
GRAMD1B	-0.597142	3.12e-05	0.000948222
HIST1H2AM	-0.596417	0.00256312	0.0226692
KIF11	-0.596253	0.00451543	0.0334687
CYP4F3	-0.595908	0.00454609	0.033613
TCN1	-0.595776	0.00580211	0.0392352
PTTG1	-0.595759	0.00167383	0.016806
GYS1	-0.594234	0.000109173	0.00228822
PRAM1	-0.594163	0.000145778	0.00281785
CDC6	-0.594024	0.00307904	0.0257227
NTNG2	-0.593956	0.00227457	0.0207263
ARG2	-0.592907	0.0732376	0.212085
BUB1	-0.591731	0.00675863	0.0435583
FCN1	-0.590806	0.000257635	0.00432138
RGS19	-0.590536	0.00022712	0.00394256
PCK2	-0.589338	0.0285491	0.114258
BIRC5	-0.588696	0.0104918	0.0581637
ZNF300	-0.588008	0.000604549	0.0081496
APMAP	-0.58535	0.00012868	0.00258798
CDKN3	-0.584887	0.00312332	0.025949
CYSTM1	-0.584252	0.00032131	0.00508086
HSPA1A	-0.583309	0.00894538	0.052459
ANKMY2	-0.581809	6.55e-09	1.47e-06
MRPL32	-0.58145	2.66e-08	4.03e-06
ARRDC3	-0.58141	0.00522153	0.0366657
IL16	-0.578996	1.5e-05	0.000536758
C19orf38	-0.57817	0.00102531	0.0119996
CEBPE	-0.57701	0.00825463	0.0496596
FAM101B	-0.576937	6.09e-05	0.00152074
PCNA	-0.576831	0.00235321	0.021225
BCL2L15	-0.576106	0.00125154	0.0138888
SDC3	-0.573737	0.0108414	0.0594588
ERO1A	-0.573286	5.05e-05	0.00132571
SKA1	-0.570884	0.00470961	0.0343318
NUCB2	-0.569575	0.000984649	0.0115892
QPCT	-0.568753	0.00195291	0.0187074
PCDH1	-0.566527	0.0215524	0.0941234
TYROBP	-0.565718	0.00131557	0.0144064
FAM151B	-0.563451	3.18e-05	0.000963944
ST6GALNAC3	-0.563317	0.000228308	0.00395766
UGGT2	-0.563292	0.000969297	0.0114519
GLCCI1	-0.562279	7.1e-06	0.000306224
PADI2	-0.561836	0.0194528	0.0877599
LRRK2	-0.559924	0.0437523	0.150553
DBP	-0.559532	6.83e-06	0.000297683
GATS	-0.55716	4.24e-08	5.99e-06
GSG2	-0.556827	0.000254848	0.00429202
OPN3	-0.556533	3.19e-05	0.000963944
RPA3	-0.556437	0.0025875	0.0227781
CLEC4D	-0.555492	0.00871362	0.0517033
LIN7A	-0.555228	0.00166891	0.0167878
PTPN22	-0.554989	7.67e-06	0.000325401
TOP2A	-0.554353	0.0227267	0.0977744
RGS14	-0.554207	0.00259322	0.0227782
TNFAIP8	-0.553462	6.29e-05	0.00155488
FBP1	-0.553153	0.000946354	0.0112665
GINS2	-0.55153	0.00172432	0.0170906
GYPA	-0.55141	0.0998282	0.259862
CDK1	-0.550952	0.0359406	0.132948
WAC-AS1	-0.550874	0.000104885	0.00222459
ARG1	-0.550601	0.00265774	0.0231822
STK17A	-0.549273	6.48e-06	0.000284745
PAK1	-0.548586	3.36e-05	0.000992176
GSN	-0.548571	0.00353573	0.0283703
PRR11	-0.547679	0.00212184	0.0198115
ZNF273	-0.547422	0.000675376	0.008799
PYCARD	-0.547403	0.00146072	0.0153858
KIAA0101	-0.546309	0.00967027	0.0552098
KIF23	-0.545793	0.0136785	0.0695621
TMEM106B	-0.545074	1.06e-06	7.05e-05
ATP11A	-0.544289	0.000172228	0.00321898
ANKRD36BP2	-0.541462	0.0578134	0.182191
CRISPLD2	-0.54125	0.0199819	0.0891607
DBNL	-0.540987	0.00010149	0.00219377
CKAP4	-0.54076	0.00169169	0.0169156
MAD2L1	-0.54023	0.00169064	0.0169156
ANO10	-0.539692	3.95e-06	0.000191771
NUSAP1	-0.539355	0.00600678	0.0402254
SYNE1	-0.538929	0.00285332	0.0244242
CBX3	-0.538245	1.69e-09	5.12e-07
MYBL2	-0.537806	0.0176629	0.082746
CRCP	-0.537277	2.78e-10	1.32e-07
HJURP	-0.536288	0.0111788	0.0606993
EMB	-0.534636	3.58e-05	0.00104153
CCDC126	-0.534478	1.48e-05	0.000533804
IMPA2	-0.534389	0.000574016	0.00783145
COL1A1	-0.533999	0.0121746	0.064473
GBAS	-0.533598	9.81e-11	5.92e-08
CLEC12A	-0.533568	0.00609618	0.0406489
USP32P2	-0.533452	0.103693	0.266501
PLK4	-0.532988	0.00155791	0.0160958
MDH2	-0.532971	6.07e-08	8.08e-06
SEPT7P2	-0.531478	4.49e-05	0.00121088
CITED2	-0.531033	0.00760709	0.0472979
ZNF367	-0.530521	0.000871278	0.0106609
GPI	-0.528825	0.000876866	0.0106849
CASC5	-0.528438	0.00385544	0.0300434
AOAH	-0.527218	0.00451581	0.0334687
EXO1	-0.526997	0.0077066	0.0475361
GOT1	-0.526776	0.0138502	0.0701011
TTK	-0.526525	0.0091409	0.0532995
SEC11A	-0.525262	7.95e-10	2.86e-07
TRA2A	-0.524943	2.17e-05	0.000722776
LSM8	-0.524889	1.48e-07	1.64e-05
PRIM1	-0.524324	0.0021388	0.0198383
CEACAM3	-0.523329	0.0232381	0.09951
NCEH1	-0.522428	0.0410334	0.144641
PMS2CL	-0.521293	2.1e-06	0.000121514
CENPF	-0.521109	0.0410187	0.144641
ESCO2	-0.520295	0.0244578	0.102989
FOLR3	-0.520223	0.0517474	0.168369
PSMA2	-0.51997	4.13e-05	0.00115097
CFD	-0.519663	0.0502266	0.165382
RBBP9	-0.519313	1.61e-05	0.000570671
ARHGAP19	-0.517055	0.000149309	0.00287269
PLK1	-0.516926	0.0124774	0.0653082
CNTNAP3	-0.516844	0.0355655	0.131914
BCL7B	-0.516709	4.07e-05	0.00114042
MTERF1	-0.516379	1.03e-05	0.000405225
CPVL	-0.51634	0.0122354	0.0645445
PFKFB2	-0.5154	0.00607434	0.0405467
PRLR	-0.515123	0.0569201	0.179832
CEP55	-0.515034	0.00406339	0.0311945
SGOL2	-0.514952	0.00785809	0.0481124
C7orf50	-0.514026	9.76e-06	0.000389006
ECT2	-0.513801	0.00318718	0.0263259
KIF2C	-0.513607	0.025647	0.106114
44811	-0.512378	7.95e-09	1.7e-06
SEC61G	-0.512334	8.08e-09	1.7e-06
CDC20	-0.511646	0.0715751	0.20873
CCT6A	-0.51163	0.000260961	0.00436539
HIST1H3B	-0.511451	0.0389161	0.139673
KIFC1	-0.51112	0.0151051	0.074353
HIST1H3C	-0.511113	0.036934	0.135254
ASPM	-0.51056	0.0184323	0.0848499
ACAT1	-0.510406	0.00161817	0.0165806
VSTM1	-0.510265	0.00328035	0.0268764
IL17RA	-0.509897	0.000783828	0.00985056
RNASE6	-0.509314	0.0334394	0.126752
KCTD12	-0.508839	0.00884869	0.0522224
CCNB2	-0.508595	0.027659	0.111942
DTL	-0.507828	0.00595742	0.0399594
NCAPG	-0.507112	0.00763257	0.0473379
PIWIL4	-0.505893	0.00482506	0.0348262
YKT6	-0.505674	5.92e-08	8.08e-06
PRDM5	-0.505366	0.0421759	0.147083
EEPD1	-0.504788	0.00194767	0.0186931
NUF2	-0.503449	0.0103786	0.0578341
BAZ1B	-0.503037	4.22e-06	0.00020154
ADSS	-0.50245	6.17e-06	0.000274806
CDCA8	-0.502154	0.0134315	0.0687739
DHFR	-0.501499	0.0188701	0.0861316
H2AFV	-0.497216	9.67e-07	6.62e-05
TPX2	-0.496664	0.0285424	0.114258
INCENP	-0.49643	0.00363099	0.0288922
MMP25	-0.495353	0.0426067	0.147839
OSGIN2	-0.495239	5.89e-05	0.00148163
OXA1L	-0.495173	2.02e-08	3.18e-06
CLEC4E	-0.494389	0.0530479	0.171349
ITGAM	-0.493091	0.00349997	0.0281378
HMGB2	-0.492494	0.000278865	0.00460294
TKT	-0.492375	0.00089169	0.0108125
CAPG	-0.491958	0.00552639	0.037946
HIST1H1B	-0.490775	0.0435511	0.149985
FZD3	-0.490751	0.00217088	0.0199714
TOR2A	-0.490183	3.93e-05	0.00110939
APBB2	-0.488906	0.00578774	0.0391594
KIF15	-0.488579	0.0122354	0.0645445
SLFN13	-0.488059	0.000328312	0.00516596
PPIA	-0.488002	1.05e-07	1.27e-05
GNPDA1	-0.486828	0.000475828	0.00677145
PGD	-0.486803	1.13e-05	0.000435724
AURKB	-0.486211	0.018954	0.0863569
PSRC1	-0.485763	0.000578198	0.00787122
EIF4EBP1	-0.485553	0.00143142	0.0151802
POLD2	-0.485515	0.00433095	0.0326051
RNF216P1	-0.485268	5.68e-06	0.000257656
ASL	-0.484229	9.09e-06	0.000369053
SLC43A1	-0.483998	0.042518	0.147696
SIRPB1	-0.483492	0.014389	0.0720842
MKL1	-0.483041	0.000333786	0.00522497
LDHA	-0.481924	4.28e-06	0.000203945
PRRG4	-0.481795	0.00190043	0.0183531
IVNS1ABP	-0.481757	0.00121744	0.013632
HBM	-0.481616	0.0897586	0.241845
TRIM59	-0.480924	0.01815	0.0841114
RBP7	-0.480846	0.00473894	0.0344479
SLC29A1	-0.479588	0.032681	0.124446
DGKG	-0.478823	0.0325019	0.12406
CCPG1	-0.478703	2.39e-06	0.000133722
RAB18	-0.47771	0.000128183	0.00258215
CYTH3	-0.476246	0.000104686	0.00222417
NFU1	-0.476068	4.35e-06	0.000204922
DIAPH2	-0.475341	0.0037356	0.0294784
TMEM38A	-0.475234	0.00187666	0.0182226
RRM2	-0.474643	0.0296027	0.116584
PAXBP1	-0.473521	2.65e-05	0.000836246
F5	-0.472742	0.0513238	0.167574
FBN2	-0.47176	0.0520291	0.16902
DLGAP5	-0.470779	0.0759981	0.21737
SUMF2	-0.470551	0.00607073	0.0405444
TUBA4A	-0.470177	0.000248058	0.00420615
CDCA2	-0.469991	0.0132813	0.0682825
ME2	-0.469735	0.00140314	0.0150483
RNF144B	-0.468647	0.0293926	0.116266
NCAPH	-0.468465	0.011329	0.0613011
MRPL37	-0.46697	0.00191944	0.0185223
GYG1	-0.466963	0.00220184	0.020167
ANXA5	-0.466812	0.00337917	0.0274508
CLCF1	-0.466639	0.000463328	0.00666171
RAB9A	-0.465305	1.49e-05	0.000534191
MGC72080	-0.465224	4.23e-07	3.6e-05
ANKRD22	-0.464636	0.0217992	0.0948012
IRF4	-0.464602	0.0601106	0.186666
RIOK2	-0.46394	2.19e-05	0.000727267
COL17A1	-0.463559	0.0232616	0.0995589
GUSB	-0.463331	3.59e-06	0.000179064
SEC24A	-0.462235	0.000245592	0.0041872
TMED4	-0.461527	5.32e-07	4.29e-05
MRS2	-0.461143	0.000100199	0.00218486
AIMP2	-0.460812	0.000447274	0.00647921
FGFR1	-0.460591	0.00987306	0.0561098
OSBPL1A	-0.459466	0.00285143	0.0244242
NRBF2	-0.458772	0.000195294	0.00351275
NADK	-0.458537	0.00315412	0.0261176
CDC45	-0.458289	0.00500273	0.0355918
HVCN1	-0.458252	0.0221676	0.0960005
HNMT	-0.457988	0.0108059	0.0593489
REEP5	-0.457744	0.000476717	0.00677145
WDR76	-0.45767	0.00486195	0.0350314
ZNF106	-0.456971	3.17e-06	0.000164696
CKAP2	-0.456355	0.0062614	0.0413952
CCZ1B	-0.45584	2.99e-05	0.000917811
PKHD1L1	-0.455756	0.116341	0.287648
ACAD8	-0.455364	0.00739895	0.0464113
GPSM2	-0.455064	0.00730982	0.0460173
PLCD1	-0.454957	0.00368567	0.0291965
STYXL1	-0.454782	0.00248508	0.0221413
LOC100506585	-0.454781	0.00230034	0.0208845
ADAP1	-0.454594	0.0034346	0.0277379
POM121C	-0.454456	8.06e-06	0.000332733
SULT1A1	-0.451991	0.0131605	0.0678439
SERINC2	-0.451359	0.00171692	0.0170336
ENPP4	-0.450957	0.00163078	0.0166617
ZWINT	-0.450666	0.0278416	0.112315
HSPA4	-0.45057	8.55e-05	0.00195334
IDH2	-0.449876	0.0135119	0.0689814
POM121	-0.449449	1.34e-06	8.61e-05
TYW1B	-0.44922	6.32e-07	4.91e-05
HIST1H2BO	-0.449067	0.0332379	0.126147
F8A1	-0.448763	0.00224342	0.0204875
XKR8	-0.448281	0.00934526	0.0539725
BST1	-0.448058	0.00309349	0.0257647
LILRA2	-0.447431	0.0214859	0.0938988
SKA2	-0.447348	0.00960267	0.0549501
NDUFA4	-0.447323	6.63e-05	0.00161885
C17orf58	-0.44724	0.000928137	0.0111135
PPP1R3D	-0.447144	0.00243262	0.0217206
DEPDC1	-0.446791	0.0897004	0.241845
NUPL2	-0.445959	9.57e-05	0.00210611
CMTM7	-0.44365	0.000331502	0.00519577
HIST1H2BB	-0.443297	0.103795	0.266566
LOC100507006	-0.442202	0.0251475	0.104745
SORT1	-0.44205	0.00232145	0.0209842
USP42	-0.442044	0.00334489	0.0272257
CCDC144B	-0.44199	0.138777	0.320964
PPAP2B	-0.441832	0.0185372	0.0852065
ANKRD13D	-0.441661	0.0202662	0.089972
DCPS	-0.441522	8.84e-05	0.00197755
ARHGDIB	-0.441144	4.01e-05	0.00112645
MND1	-0.440928	0.000728276	0.00930459
SLC19A2	-0.440276	0.000654849	0.00860766
STX3	-0.440229	0.00585089	0.0395006
TMEM179B	-0.4399	8.76e-06	0.000359508
PPP4R1L	-0.439384	0.016394	0.0787635
CINP	-0.439317	1.51e-06	9.33e-05
GBA	-0.43893	0.00257647	0.0227113
GLRX	-0.438547	0.000223783	0.00391224
RTN3	-0.438138	6.7e-05	0.00163035
NT5C3A	-0.438091	4.31e-05	0.00117934
HIBADH	-0.43802	0.000113306	0.00235499
SARS	-0.437559	0.00217688	0.0199973
CST7	-0.437551	0.0165331	0.079126
GSR	-0.437165	9.34e-07	6.52e-05
PSAT1	-0.43701	0.0432481	0.149314
CENPE	-0.436047	0.0297332	0.116941
POLA2	-0.435848	0.000941139	0.0112367
OSCAR	-0.435273	0.00452653	0.0335082
SQRDL	-0.435014	0.000631994	0.00836065
ADD2	-0.434997	0.209021	0.415203
EGR3	-0.434379	0.0708313	0.20729
THYN1	-0.434095	8.71e-05	0.00196847
TF	-0.433994	0.0746441	0.214627
TMPO	-0.432853	0.00731564	0.0460173
RETN	-0.432831	0.191903	0.392799
HIST3H2BB	-0.432101	0.113092	0.282074
CHEK2	-0.432095	0.00315052	0.0261052
ACP6	-0.431367	0.00163689	0.0166617
UBE2D4	-0.430835	1.7e-05	0.000589817
TUBB	-0.430499	0.0245109	0.10313
RAB11FIP4	-0.429975	0.00496671	0.0354813
SUGP1	-0.429841	1.11e-05	0.000430183
PRKAG1	-0.429166	3.52e-06	0.000176648
CDC25A	-0.428954	0.0476641	0.159326
NOA1	-0.4288	4.97e-07	4.08e-05
FBXO45	-0.42835	0.0003027	0.00487339
CENPH	-0.427234	0.00250414	0.0222632
RACGAP1	-0.427078	0.0499849	0.164791
TP53I11	-0.426959	0.013295	0.0682825
RAB24	-0.426908	0.0123509	0.0649088
STAG3L5P-PVRIG2P-PILRB	-0.426188	0.000230053	0.0039768
ALOX5	-0.425762	0.0175942	0.0825824
CEACAM1	-0.425557	0.0341611	0.128507
C7orf73	-0.425331	0.000375911	0.00570436
FAM19A2	-0.425256	0.0436321	0.150208
KBTBD6	-0.424529	0.0135642	0.0691791
ANXA6	-0.424159	0.00479452	0.0346661
LGMN	-0.423792	0.123441	0.29855
C12orf29	-0.423673	0.00123959	0.0138005
HIST1H3I	-0.42345	0.0729585	0.211474
MAN2B1	-0.423154	0.000364109	0.00558016
DEGS1	-0.423045	3.65e-05	0.00105206
FAM160A1	-0.42227	0.0188345	0.0860626
IGFBP7	-0.422054	0.0114275	0.0616729
DHRS7	-0.421666	0.000137001	0.00269642
RFC2	-0.421464	0.000427698	0.00623195
ZNF354A	-0.421365	0.00806467	0.0489432
CDADC1	-0.421255	0.00127893	0.014117
LY86	-0.421239	0.0150961	0.074338
DOPEY2	-0.421105	0.000463624	0.00666171
CHAC1	-0.421101	0.0352952	0.13132
TMCC3	-0.420509	0.0717916	0.209165
SNX18	-0.420422	0.00812923	0.0491431
CDT1	-0.420377	0.054658	0.17481
PAQR4	-0.420232	0.00487545	0.0350878
JAZF1	-0.420021	0.0322431	0.123498
PCCB	-0.419669	0.0472283	0.158649
COA1	-0.418976	1.05e-05	0.000412346
SPAG5	-0.418843	0.0154326	0.0754275
ASF1B	-0.418692	0.0243653	0.102726
KIAA1024	-0.418622	0.087525	0.23825
AHR	-0.418589	0.0761684	0.217536
UMAD1	-0.418474	0.000662377	0.00865687
CANX	-0.417968	7.13e-06	0.000306598
GJB6	-0.417913	0.229983	0.441938
PMS2	-0.417817	8.47e-05	0.00193761
LILRA3	-0.416944	0.165581	0.357168
RRN3P2	-0.41684	0.000113826	0.00236185
EIF2S2	-0.416835	0.00163297	0.0166617
SYNJ1	-0.416652	0.00040794	0.00601457
ECHDC3	-0.416414	0.00727314	0.0458407
THRA	-0.416397	2.97e-05	0.000912509
TMEM248	-0.416015	2.05e-06	0.000118823
ABHD10	-0.415541	0.000101133	0.00218987
FRAT2	-0.415151	0.0111744	0.0606993
LINC00925	-0.414607	0.0102631	0.0574853
ZNF217	-0.414351	0.000132331	0.00263483
CDCA3	-0.414268	0.0513091	0.167574
CIDEB	-0.414213	0.0101584	0.0571933
CKS1B	-0.413791	0.0174337	0.0821077
CAST	-0.413668	4.37e-05	0.00119228
PECR	-0.413393	0.016869	0.0801778
NEIL3	-0.412812	0.0288458	0.115133
MPHOSPH9	-0.412546	0.000573191	0.00782878
RP9P	-0.4125	2.44e-07	2.39e-05
CPT2	-0.412453	3.21e-06	0.000165998
RPS4X	-0.412276	3.64e-05	0.00105206
MANBA	-0.412148	8.65e-05	0.00196756
FPR1	-0.411741	0.146208	0.332091
PKM	-0.411709	8.19e-05	0.00190986
DDX56	-0.411358	0.00133939	0.0145646
ZFAND2A	-0.411064	1.95e-05	0.000655363
HERPUD2	-0.410681	4.81e-06	0.000222217
HIP1R	-0.4104	0.0475046	0.159061
NUDT1	-0.410391	0.0456284	0.154865
FAR2	-0.4103	0.0848783	0.233331
RAB44	-0.409574	0.0271473	0.110555
HIST1H2BL	-0.408665	0.0968855	0.254478
RAG1	-0.408477	0.146335	0.332262
TM9SF2	-0.408082	1.33e-06	8.58e-05
E2F8	-0.407526	0.0261615	0.107562
HIST1H2AG	-0.407335	0.0696318	0.204841
MLC1	-0.407219	0.0677197	0.201815
SERPINB1	-0.40708	0.000944414	0.011265
SKA3	-0.406413	0.0176754	0.082746
SNX30	-0.406261	0.0164079	0.0787735
CCNF	-0.406099	0.100944	0.26171
PLP2	-0.406032	0.0108836	0.0596175
SHMT2	-0.405422	0.0129984	0.0673437
HSPA9	-0.404887	9.57e-07	6.62e-05
XPOT	-0.40426	0.00135056	0.0146604
ARHGAP11A	-0.403976	0.0172834	0.0816241
CLINT1	-0.403109	0.000907709	0.010964
INSR	-0.402713	0.00524447	0.0367645
ATP5H	-0.402285	0.0011811	0.0133454
AHCY	-0.402157	0.00559169	0.0382283
CDKN2C	-0.402117	0.0137266	0.0697212
ATP2C2	-0.401732	0.0799124	0.224206
GTF2I	-0.401458	7.41e-05	0.00176506
SNX8	-0.401435	0.0109173	0.0597497
OSTF1	-0.400602	0.00875013	0.051813
CTSH	-0.400067	0.026257	0.10776
CRLS1	-0.399912	0.00278539	0.0240081
SHCBP1	-0.39955	0.0217957	0.0948012
CLTA	-0.398841	1.55e-07	1.7e-05
RP9	-0.39867	7.97e-05	0.00187554
CCNB1	-0.397335	0.0984774	0.257516
ZRSR2	-0.397204	0.0024005	0.0215577
RFC4	-0.397124	0.0104012	0.0578677
CCNE1	-0.396374	0.0909091	0.24383
PPA1	-0.395657	0.00238288	0.0214253
CCNE2	-0.395585	0.0325197	0.12406
MOCS2	-0.39531	0.0050985	0.0360841
MEGF9	-0.395288	0.0251229	0.104722
ZNF92	-0.395217	0.00195367	0.0187074
MXD3	-0.395137	0.00772706	0.0475915
CDC23	-0.39494	0.000162271	0.00306514
MCM4	-0.394835	0.0495086	0.163568
GCA	-0.394611	0.0090237	0.0527791
LYZ	-0.394219	0.00166641	0.0167845
METTL21A	-0.394003	0.000103279	0.00221436
MVB12B	-0.393689	1.89e-05	0.000638575
EPRS	-0.393493	0.0163759	0.0787068
TNRC18	-0.393243	0.00145177	0.0153306
CDC25C	-0.392557	0.00826117	0.0496749
XRCC6BP1	-0.392181	0.000108311	0.00227783
CD300LB	-0.391949	0.0636201	0.193713
OGDH	-0.391902	0.0140916	0.0709951
EIF3L	-0.391848	5.29e-05	0.00137019
ZDHHC4	-0.39183	0.000390034	0.00585476
TRIM9	-0.391597	0.0100655	0.0568655
HIST1H2BJ	-0.390961	0.100817	0.261598
ANXA4	-0.390756	0.0432206	0.149273
LOC401320	-0.390586	0.00108053	0.0124697
NSA2	-0.390573	0.000655149	0.00860766
SIL1	-0.39011	4.22e-05	0.0011625
NEK3	-0.390089	0.0092094	0.0535367
POLQ	-0.389926	0.0245897	0.103322
ICK	-0.389646	8.74e-05	0.0019712
RAB31	-0.389614	0.012655	0.0660045
CBX4	-0.389206	0.00545755	0.0376252
SLAIN1	-0.388262	0.0087	0.0516885
ZGRF1	-0.388248	0.00371251	0.0293156
HIP1	-0.388179	0.057404	0.181085
MCM10	-0.387714	0.0704523	0.20657
P4HB	-0.387432	0.000160422	0.0030441
HAX1	-0.38741	0.00353907	0.0283787
RASSF2	-0.387405	0.00678758	0.0436258
SNRNP25	-0.38736	0.0187649	0.0858967
CEP152	-0.387322	0.00560453	0.038253
UHRF1	-0.387206	0.038533	0.138779
ZDHHC12	-0.387136	0.0240648	0.101614
ZNF185	-0.387016	0.109554	0.275915
PKMYT1	-0.386913	0.044777	0.152839
ADRB2	-0.38626	0.0338581	0.127665
MICALL2	-0.386185	0.0440231	0.151306
SNX13	-0.385962	8.57e-05	0.00195401
PPP1CA	-0.385561	3.73e-06	0.00018461
HYLS1	-0.385516	0.00323803	0.0266526
STK38L	-0.385006	0.0008389	0.0103624
ADAM9	-0.384771	0.00638399	0.041938
CKAP2L	-0.384703	0.0490965	0.162422
CTBS	-0.384183	0.00287872	0.0245402
CIT	-0.384061	0.0355632	0.131914
PRRC1	-0.383567	0.00014773	0.00284672
COMMD10	-0.383491	0.000493877	0.00693699
SLC25A30	-0.38335	0.000627609	0.00833392
RASGRP4	-0.383311	0.0322196	0.123452
BRCA1	-0.383171	0.0430734	0.149001
YIPF5	-0.382851	1.41e-05	0.000516332
NFAM1	-0.382831	0.0311763	0.120713
B3GNT8	-0.382729	0.0448984	0.153098
ARPC3	-0.382309	1.3e-05	0.000481559
NPM1	-0.382179	0.000409413	0.006022
B4GALT5	-0.381615	0.00401588	0.0309252
CLPB	-0.381547	0.0107551	0.0591747
VAMP1	-0.381237	0.00284841	0.0244242
SMC2	-0.380907	0.0723989	0.210392
SLU7	-0.380869	0.000247752	0.00420615
DCLRE1B	-0.380603	0.00265787	0.0231822
RABGEF1	-0.380264	0.0089271	0.0524119
SLC27A2	-0.379629	0.0144251	0.0721455
THG1L	-0.379234	0.0030288	0.0254358
HLTF	-0.379123	0.102676	0.264819
TMEM55A	-0.378428	0.00529457	0.0369698
NDST1	-0.37815	0.0119225	0.0635168
TIPIN	-0.37802	5.71e-05	0.00145047
PGLS	-0.377884	0.00317315	0.0262403
RBBP8	-0.3777	0.000355114	0.00547606
LST1	-0.377496	0.0116104	0.0624702
EIF2AK1	-0.377364	0.0447856	0.152839
EIF3B	-0.377188	0.00154798	0.0160199
NPC2	-0.376783	0.00259138	0.0227781
HSPA1B	-0.375538	0.329652	0.54776
GLRX2	-0.375359	5.38e-05	0.00138815
RNF166	-0.37527	0.00287783	0.0245402
TBCA	-0.375253	0.00173192	0.0171522
RBM22	-0.375105	0.000396221	0.0058907
SUOX	-0.374914	0.0001445	0.00280185
JDP2	-0.37473	0.0238069	0.100885
RNF216	-0.374657	4.18e-05	0.0011558
AGA	-0.37444	0.000240604	0.00411707
KIF4A	-0.37427	0.08078	0.225671
NEK2	-0.374149	0.107968	0.273648
PRELID1	-0.374072	0.00477317	0.034608
TAF12	-0.373932	0.00303864	0.0254497
SASS6	-0.373869	0.00356777	0.0285169
HIST1H3G	-0.373787	0.215397	0.423282
BUB1B	-0.373383	0.0317765	0.122427
KLHL7	-0.373285	0.00529015	0.0369597
ERRFI1	-0.372831	0.0386685	0.139106
LAIR1	-0.372534	0.0234147	0.099973
JCHAIN	-0.372415	0.182304	0.380624
IMMT	-0.372259	0.00856597	0.0511858
GALNT3	-0.372147	0.0152918	0.0749451
SLC16A6	-0.371713	0.138696	0.320896
RWDD4	-0.371661	0.00528326	0.0369531
IGF1R	-0.371265	0.0189565	0.0863569
PLD1	-0.370948	0.0440628	0.151309
UBTD1	-0.370934	0.0104711	0.0581328
NCF2	-0.370805	0.0194987	0.0879031
MRPS17	-0.370437	0.00423776	0.0321951
KDELR2	-0.370376	0.000617208	0.00826647
ZDHHC7	-0.369911	0.00133613	0.0145635
MME	-0.369745	0.218697	0.42724
G6PD	-0.369736	0.0146924	0.073103
HIATL1	-0.369599	0.00433108	0.0326051
MPP7	-0.369568	0.00351295	0.0282058
RFK	-0.369242	0.00124394	0.0138168
EIF3E	-0.368789	0.000426262	0.00621832
ZMAT2	-0.368446	0.00378173	0.0296549
TMEM106C	-0.368179	0.0408548	0.144298
BEST1	-0.367969	0.0410722	0.144655
ANXA1	-0.367966	0.00555052	0.0380452
CORO2A	-0.367653	0.0158993	0.0769217
WDR62	-0.367582	0.0186517	0.0855248
KIAA0930	-0.367526	0.0193251	0.087388
EIF4EBP2	-0.367344	1.52e-06	9.37e-05
ZC3H14	-0.367344	0.00148653	0.0155654
PPP1R12B	-0.367212	8.86e-05	0.00197762
LARS	-0.366976	0.0683318	0.202841
GRB10	-0.366957	0.0465081	0.157036
PTPN18	-0.366792	0.0188655	0.0861316
COX7A2L	-0.366619	5.14e-05	0.00134612
CCZ1	-0.366336	0.000454509	0.00656871
PIGT	-0.365646	3.58e-05	0.00104153
RHNO1	-0.365507	0.00164619	0.0166734
SNRNP48	-0.365429	0.000912912	0.0110054
CDCA5	-0.365208	0.0734597	0.212556
RBM27	-0.365078	0.000224114	0.00391224
RPL22L1	-0.365069	0.00132197	0.0144383
FBXL5	-0.364839	0.000832766	0.0103195
BAG4	-0.36479	0.000113156	0.00235499
FAT1	-0.364561	0.22734	0.438146
NUP50	-0.364334	6.26e-06	0.000276777
RNF113A	-0.364001	3.96e-05	0.00111217
FTSJ2	-0.363821	0.00129901	0.0142849
URGCP	-0.363502	0.000185186	0.00337651
MYB	-0.36329	0.055823	0.177494
SHFM1	-0.362779	0.000706456	0.0091179
SVIL	-0.362411	0.00713314	0.0453029
DDT	-0.362392	0.0010761	0.0124301
CSNK2B	-0.362178	4.42e-05	0.00119742
PYROXD1	-0.361903	0.000274222	0.00455655
CYFIP2	-0.361308	0.00722782	0.0456046
DPY19L1	-0.36125	0.0124296	0.0651572
C7orf49	-0.361199	0.00418642	0.031883
HIST1H2BH	-0.36103	0.138174	0.320405
PTDSS1	-0.360821	6.9e-05	0.00166162
OARD1	-0.360739	4.73e-05	0.00126011
POFUT1	-0.360057	0.00478555	0.0346214
IL6R	-0.359711	0.0484273	0.16085
CEP85	-0.359531	0.00501115	0.0356314
C7orf25	-0.35937	0.00125665	0.0139206
ATP6V0E1	-0.359351	0.00550731	0.0378807
LY75	-0.359045	0.0122118	0.0645243
LANCL2	-0.358942	0.000494798	0.00693699
PRMT9	-0.358804	0.00040187	0.00596044
TEKT4P2	-0.35878	0.047688	0.159332
CTSZ	-0.35839	0.00125917	0.0139361
VPS41	-0.358252	0.00503826	0.0357832
LSM5	-0.3576	0.00621664	0.041165
ICAM3	-0.357542	0.00873561	0.0517763
GCHFR	-0.357393	0.00432006	0.0326051
CCDC43	-0.35726	0.00184074	0.0180146
HMGN1	-0.356608	0.000357842	0.00550434
UNC119	-0.356602	0.0134979	0.0689814
GM2A	-0.356566	0.0191254	0.0868528
PDHA1	-0.356521	0.00277759	0.0239574
RSL1D1	-0.356517	0.000380142	0.00573396
CDC14B	-0.356446	0.0255285	0.10585
MID1IP1	-0.356205	0.00764131	0.0473685
IK	-0.355977	0.000815428	0.0101654
CD300LF	-0.355842	0.0474717	0.159061
CAP1	-0.355109	0.00115559	0.0131167
MALSU1	-0.354673	5.65e-05	0.00143803
ZFAND1	-0.354299	7.32e-05	0.00174983
C1QBP	-0.354247	0.00887254	0.0522886
CTSD	-0.354239	0.0404182	0.143244
CDK13	-0.354026	0.000295716	0.00479199
MIS18BP1	-0.35372	0.00393279	0.0304909
STARD3NL	-0.353358	1.26e-05	0.000469828
EPB41L3	-0.353328	0.151496	0.338659
CAMK2G	-0.35313	0.00150719	0.0156892
RRM1	-0.353075	0.0513918	0.167651
CEP295	-0.35253	0.000168379	0.0031613
KDM1B	-0.352472	0.00153178	0.0158976
RNASEH2C	-0.351966	0.0360144	0.133142
MRPL22	-0.351815	0.000765677	0.00965172
DCLRE1C	-0.351795	0.00126737	0.0140144
ELMO1	-0.351638	0.00248779	0.0221495
TRIM16	-0.351476	0.0635632	0.193587
PHKG2	-0.350805	0.00406742	0.0311986
DIAPH3	-0.350617	0.0407408	0.144109
FAM105A	-0.34963	0.0202338	0.0899329
RELL1	-0.349263	0.00290648	0.0246585
PGM1	-0.34909	0.0112162	0.0608762
FAM49B	-0.348931	0.00183023	0.0179258
OGFRL1	-0.348481	0.00478031	0.034608
SLC36A4	-0.348396	0.00213919	0.0198383
TLN2	-0.348136	0.20784	0.413585
SP4	-0.347601	0.000621217	0.00827557
LTA4H	-0.347473	0.0236148	0.100448
FAM126A	-0.347328	0.000924199	0.0110984
ERP29	-0.347262	0.000106866	0.00225891
SSR3	-0.34726	3.56e-05	0.00104153
CCDC186	-0.34716	0.0067869	0.0436258
HMOX2	-0.347049	0.00590768	0.039733
TYW1	-0.346984	0.000211193	0.00373919
SRP19	-0.34669	0.000233582	0.00402662
CDC42EP3	-0.346657	0.103482	0.266123
POLR3B	-0.346537	0.000930853	0.0111353
GAS2L3	-0.346474	0.0314687	0.121618
LIG4	-0.346293	0.00144597	0.0152953
C19orf43	-0.345081	0.000493314	0.00693699
TUBG1	-0.345068	0.196786	0.398802
FBXO6	-0.344929	0.00338292	0.0274633
IMPACT	-0.344927	0.000645297	0.00851422
NBPF1	-0.344815	0.0301911	0.117816
WIPI1	-0.34481	0.00711104	0.0452118
E2F7	-0.344567	0.0320279	0.123091
PLAC8	-0.344377	0.0121613	0.0644299
PRC1	-0.344217	0.0868167	0.23684
PARP16	-0.343912	0.0005534	0.00760863
GLMP	-0.34382	0.00551431	0.0379078
EIF4B	-0.343702	4.52e-06	0.000211808
CHEK1	-0.343526	0.0124847	0.0653082
WIPI2	-0.343321	0.00289436	0.0246266
HSPA8	-0.343002	0.0345438	0.129594
NFIL3	-0.342751	0.036711	0.134795
S100A8	-0.342673	0.00567196	0.0386284
SEPP1	-0.342647	0.306715	0.525019
CENPN	-0.342239	0.0455227	0.154576
HIST1H3F	-0.342173	0.223779	0.433502
SSRP1	-0.342139	0.0202829	0.0900021
MTIF2	-0.341844	0.000801355	0.0100303
SRGN	-0.341727	0.00332251	0.0270858
PLXNC1	-0.341659	0.0303924	0.118453
ATP8B4	-0.341654	0.0560508	0.177991
EPHX1	-0.341201	0.00104766	0.0121695
CFP	-0.341029	0.11854	0.291345
LNPEP	-0.340736	0.000132999	0.00264065
NDUFS8	-0.340645	0.00225511	0.020564
UPP1	-0.340097	0.079887	0.224185
RCSD1	-0.340047	0.0655804	0.197936
PSMG1	-0.339075	0.00775636	0.0477246
MSRB1	-0.338551	0.0752939	0.215911
TCAIM	-0.338438	0.0078791	0.0481462
HIST1H2AE	-0.338393	0.0703431	0.206347
FOXM1	-0.337972	0.0687138	0.203489
PIAS1	-0.337787	0.00403213	0.0309928
RBAK	-0.337681	0.00369771	0.0292546
SLC9A3R1	-0.33661	0.00463984	0.0340429
ZNRF2	-0.336554	0.00108206	0.0124758
ALDH3A2	-0.336417	0.0149802	0.0739829
TGFBR1	-0.336345	0.00341954	0.0276684
CHCHD7	-0.336287	0.0155424	0.0757259
PMS2P3	-0.336178	0.000102619	0.00221432
PGGT1B	-0.336139	0.00284564	0.0244242
EIF3H	-0.335667	3.05e-06	0.000162442
GDI2	-0.335232	4.41e-05	0.0011962
DNAJC9	-0.335174	0.0806033	0.225397
HAL	-0.335098	0.0582858	0.183308
SYDE2	-0.334877	0.00940687	0.0540786
SMC4	-0.334854	0.0203636	0.0901708
POLM	-0.334702	0.0069032	0.0441585
TIMELESS	-0.334406	0.0700711	0.205695
SGOL1	-0.334376	0.0490258	0.16236
KNSTRN	-0.334296	0.0839412	0.231783
RGCC	-0.334261	0.0162223	0.0780897
CENPP	-0.334129	0.0147548	0.0732085
AP5B1	-0.334044	0.00722834	0.0456046
C1orf109	-0.333781	0.115284	0.286114
ORC1	-0.333602	0.110019	0.276752
ANKRD6	-0.333572	0.00215644	0.0199081
SUSD3	-0.333521	0.0779605	0.220974
RAC1	-0.333185	0.000194908	0.00351089
AMMECR1	-0.333083	0.172878	0.367677
POLE4	-0.332997	0.00156276	0.0161191
SPC24	-0.332796	0.0672393	0.200845
MYO1G	-0.332698	0.0142454	0.0714961
WDR41	-0.331808	0.000622812	0.00828793
KIAA0513	-0.331745	0.0685566	0.203169
PSMG2	-0.331408	0.000330365	0.00518448
RPA2	-0.331343	0.0169237	0.0803455
ZBP1	-0.331304	0.0311137	0.120584
MAPKAPK3	-0.330694	0.00460705	0.0339224
STAG3L4	-0.330093	3.64e-05	0.00105206
MSRA	-0.330079	0.00299711	0.0252379
TXNDC12	-0.330018	0.00175251	0.0173285
PSMB9	-0.330003	0.0161669	0.0779132
TOR1AIP1	-0.329626	0.000151697	0.00290962
MRPS27	-0.329599	0.0201634	0.0896961
GOLGA5	-0.329519	0.00308809	0.0257597
IL6	-0.329497	0.189022	0.388837
HIST1H2BF	-0.329371	0.130594	0.309761
PIP4K2C	-0.329319	0.000367029	0.00560245
VCL	-0.329242	0.0130529	0.0674651
MRPL51	-0.329142	0.0236742	0.100597
CSGALNACT2	-0.32907	0.0191754	0.0869866
ARHGEF39	-0.329016	0.0451659	0.153673
SLC2A5	-0.328884	0.147974	0.334029
ASNSD1	-0.328858	0.00135504	0.0146955
MRPS5	-0.328738	0.00145834	0.0153749
LPP-AS2	-0.327997	0.0143016	0.071704
MXD1	-0.327819	0.0298018	0.116941
TIFA	-0.327793	0.0393332	0.140642
DMC1	-0.327571	0.00467881	0.0342139
RCOR1	-0.32735	1.63e-05	0.000575944
MTFR2	-0.327191	0.00376134	0.0295884
RNF2	-0.326708	0.00540314	0.0374297
CHCHD2	-0.32657	0.00373787	0.0294784
FAM103A1	-0.326297	0.00165356	0.016709
MGST3	-0.325971	0.107046	0.272136
ZBTB18	-0.325951	0.00189586	0.0183374
TMEM60	-0.325816	0.00160177	0.0164396
SLBP	-0.325627	0.00722021	0.0455996
RAB27A	-0.325429	0.0168178	0.0800784
TOMM7	-0.325311	0.0329856	0.125491
XXYLT1	-0.325292	0.0170976	0.0809704
GCNT1	-0.324928	0.0278293	0.112315
EVI2A	-0.324779	0.0425347	0.147706
SPI1	-0.324395	0.0459782	0.155754
ST6GALNAC2	-0.324388	0.0255246	0.10585
LIN9	-0.32433	0.0382442	0.138442
KIF14	-0.323981	0.0296032	0.116584
DNMT1	-0.323691	0.00610431	0.0406812
LTBP2	-0.323622	0.0602838	0.18694
ARHGAP30	-0.323353	0.0283384	0.113681
HUS1	-0.322952	0.000128891	0.00258802
GALNS	-0.322918	0.0157468	0.0763892
HIST1H4I	-0.322918	0.17408	0.36982
AGPAT2	-0.322769	0.0338653	0.127665
CABLES2	-0.322502	0.00285228	0.0244242
NDC80	-0.322329	0.0751363	0.215771
TECR	-0.321701	0.00228647	0.0207743
FAF1	-0.321437	0.00103097	0.0120205
SIGLEC14	-0.321225	0.129884	0.308802
AZIN1	-0.32115	0.000730718	0.0093056
ING2	-0.320773	0.0182713	0.0843544
LSP1	-0.320703	0.0287792	0.114904
SNRPF	-0.320434	0.0107105	0.0590254
LPCAT2	-0.32036	0.0178402	0.0832341
HMGN2	-0.320222	0.00203682	0.0192661
EXOSC9	-0.319747	0.00228652	0.0207743
EPN2	-0.319636	0.0862708	0.235713
CENPJ	-0.319284	0.0217804	0.0947861
ATOX1	-0.319206	0.00812289	0.0491431
FAM110B	-0.319093	0.0290972	0.115506
FRMD6	-0.318587	0.0347811	0.130165
SH3KBP1	-0.318432	0.00772636	0.0475915
EIF3M	-0.318298	0.000132221	0.00263483
NAA16	-0.31796	0.00513518	0.0362437
HIST1H4J	-0.317509	0.100847	0.261622
SFXN5	-0.317281	0.0020306	0.0192365
KHDRBS3	-0.317216	0.0792555	0.22327
TMEM56	-0.317143	0.257028	0.473274
KIF26A	-0.316938	0.295974	0.515074
S1PR3	-0.316908	0.0642169	0.194909
C1QB	-0.316782	0.304069	0.522351
RAD50	-0.316631	0.0349575	0.130585
SAE1	-0.316547	0.00456165	0.0336879
METTL5	-0.316515	0.0102386	0.0574605
DOCK2	-0.316373	0.00534284	0.0372347
SLC3A2	-0.316179	0.0509728	0.166927
RNASE3	-0.31598	0.171652	0.36564
MED7	-0.315964	0.000537118	0.00742586
NAA60	-0.315816	0.00543494	0.0375491
GOLM1	-0.315688	0.116047	0.287378
AARS	-0.315541	0.248	0.462622
LOC646762	-0.315445	0.00894788	0.052459
PFDN4	-0.315164	0.0108418	0.0594588
APOE	-0.314963	0.288926	0.507404
MYO1F	-0.314776	0.0354919	0.131759
INTS1	-0.314712	0.00578097	0.0391562
TNFSF8	-0.314692	0.0866372	0.236554
EAF2	-0.314674	0.0261443	0.107562
EXOSC8	-0.314611	0.0128095	0.0666145
UXT	-0.314609	5.88e-05	0.00148163
C10orf12	-0.314346	0.00273751	0.023694
COX17	-0.314144	7.68e-05	0.00181538
PRPSAP1	-0.314046	0.0149879	0.0739829
DDRGK1	-0.314028	0.000762045	0.00962546
ANP32A	-0.313971	0.000357899	0.00550434
KIF22	-0.31397	0.0909544	0.243846
TRPM2	-0.313595	0.0852191	0.233971
NUDCD3	-0.313522	0.0225889	0.097345
C1orf74	-0.31352	0.0179755	0.0834894
PLCL1	-0.313483	0.137627	0.319579
USP1	-0.31347	0.000945536	0.0112665
MRPS11	-0.313425	0.00986223	0.0561098
ZDHHC3	-0.313404	0.00016661	0.00313281
LAMP2	-0.313281	0.00105242	0.012202
C1orf131	-0.313268	0.00407447	0.0312217
NSMCE2	-0.313056	0.00212895	0.0198208
OPRL1	-0.312789	0.080537	0.225397
GLT1D1	-0.312766	0.076714	0.218487
PQLC3	-0.312745	0.0272268	0.110698
RNF144A	-0.312735	0.0251898	0.104816
POMGNT2	-0.312369	0.121688	0.29627
AVL9	-0.312223	0.0110535	0.0603091
CNOT8	-0.312046	0.000185818	0.00337651
CYCS	-0.311826	0.00491433	0.0352657
ARHGEF6	-0.311584	0.0173379	0.081797
NPIPA5	-0.311555	0.0402259	0.142685
TMEM120A	-0.311456	0.0370455	0.135491
S100P	-0.311384	0.130679	0.309844
BIN3	-0.311337	0.00558181	0.0382028
ARID3A	-0.311307	0.0077816	0.047809
HNRNPA2B1	-0.311126	0.000291352	0.00474602
UGP2	-0.31074	0.00432807	0.0326051
MGST1	-0.31074	0.0937088	0.248709
IQGAP3	-0.310652	0.0751942	0.21584
PPIL3	-0.310517	0.00940004	0.0540644
UQCRB	-0.310406	0.00249117	0.0221638
RWDD1	-0.310374	0.00906139	0.0529248
FAM107B	-0.310248	0.00776573	0.047735
STX10	-0.310119	0.00970646	0.0553768
ARSG	-0.310064	0.0229334	0.0985271
LSM3	-0.309818	0.022238	0.0962046
ZNF281	-0.309803	0.0096101	0.0549634
HHEX	-0.309747	0.0189185	0.0862892
ZPR1	-0.309506	0.0014386	0.0152432
LIPT1	-0.309475	0.00273644	0.023694
PPM1G	-0.309439	0.00656976	0.0427516
HIST2H2AC	-0.309316	0.0241109	0.101757
WHSC1	-0.308875	0.0668737	0.200138
COQ2	-0.308536	0.00178533	0.017597
LYPLA1	-0.308291	0.000407741	0.00601457
BRAP	-0.308041	0.00185903	0.0181081
GLE1	-0.307958	0.00137671	0.0148187
CARS2	-0.307659	0.00496721	0.0354813
SKP2	-0.307605	0.0198623	0.0888656
ATAD2	-0.3076	0.0104636	0.0581328
AGO4	-0.30743	0.0195443	0.0880451
WBSCR22	-0.307005	0.000906485	0.0109598
SLIRP	-0.306878	0.00899348	0.0526566
ZBTB24	-0.306827	0.00796251	0.0484653
TMEM11	-0.306726	0.000566531	0.00775486
KIF18B	-0.306573	0.152539	0.339829
POC5	-0.306493	0.00360926	0.0287926
RGL4	-0.306286	0.112252	0.280873
HACD4	-0.306229	0.0179618	0.0834879
KRCC1	-0.30597	0.0944713	0.250092
HIST2H2BF	-0.30594	0.0429227	0.148686
SLK	-0.30585	0.00263094	0.0229957
PPP1R2	-0.30579	0.0208225	0.0916696
ACPP	-0.305705	0.0978718	0.256256
SBDSP1	-0.305684	0.0240555	0.101614
FAM111A	-0.305117	0.040838	0.144293
DBR1	-0.305069	0.00631619	0.0416688
NCF4	-0.3049	0.0962726	0.253386
POLE3	-0.304825	0.00307507	0.0257201
GMNN	-0.304462	0.0339228	0.127772
GPR146	-0.304399	0.149675	0.336648
NME4	-0.30436	0.144416	0.329171
TMEM180	-0.304352	0.00610987	0.0406965
NDUFV3	-0.304249	0.00411295	0.0314584
RANBP1	-0.304218	0.0398597	0.141831
IGFBP3	-0.303935	0.0974279	0.25525
LRRCC1	-0.303803	0.159788	0.349464
ZBTB38	-0.302948	0.0202383	0.0899329
SIGLEC5	-0.302613	0.0969382	0.254563
NT5C2	-0.302521	0.00299925	0.0252388
MIOS	-0.302498	7.52e-05	0.00178347
KIF21B	-0.302247	0.0251277	0.104722
C2	-0.302187	0.13011	0.308946
TRAIP	-0.302063	0.0125171	0.0654477
LRP11	-0.301803	0.107606	0.273058
CSE1L	-0.301632	0.0170985	0.0809704
BAHCC1	-0.301102	0.0829447	0.229526
AGTRAP	-0.300827	0.165447	0.356973
HEMGN	-0.300693	0.323109	0.542116
ETFDH	-0.300693	0.0363761	0.134041
IKZF1	-0.300447	0.000175464	0.00324458
SCCPDH	-0.300348	0.0128856	0.0669265
GRK6	-0.300166	0.0152319	0.0748276
C5orf24	-0.300137	0.00778773	0.047823
LACTB2	-0.300102	0.0196138	0.0882301
SLC30A1	-0.300059	0.0653863	0.197494
EIF3F	-0.299924	0.000139355	0.0027234
BZW2	-0.2999	0.0344011	0.129176
RFESD	-0.299772	0.304408	0.522591
PRKAA1	-0.299771	0.00119879	0.0134962
DKFZP586I1420	-0.299726	0.0266056	0.108812
ANP32E	-0.299554	0.0111638	0.0606714
MRPL41	-0.299415	0.0152421	0.0748276
TCERG1	-0.29882	0.011687	0.0627185
EVI5	-0.298699	0.0274242	0.111245
POC1A	-0.298696	0.067109	0.200649
TBC1D8	-0.298647	0.0825551	0.228882
TRAPPC11	-0.298504	0.00122313	0.0136747
CD86	-0.298377	0.244576	0.458774
IGBP1	-0.298347	1.49e-05	0.000534191
SEC23B	-0.298336	0.00194581	0.0186897
BCKDHA	-0.297938	0.00166567	0.0167845
IFIT2	-0.297672	0.410589	0.624933
PPCS	-0.297661	4.55e-05	0.00122541
NR3C1	-0.297659	0.00073291	0.00932378
PRPF18	-0.297636	0.00118521	0.0133779
TPRKB	-0.297615	0.0057687	0.039099
GSAP	-0.297603	0.0601195	0.186666
MRPS22	-0.297541	0.00379087	0.0297079
GSTCD	-0.297315	0.0361978	0.133661
TOB1	-0.297203	0.0860021	0.235234
NT5DC1	-0.297145	0.0117788	0.0630224
CAMKK2	-0.29711	0.017786	0.083101
RPL26	-0.296906	0.00400645	0.0308909
C16orf93	-0.29684	0.00892753	0.0524119
MBD4	-0.296778	0.00186977	0.01817
ZSWIM1	-0.296413	0.000829507	0.0102996
DENND1C	-0.296184	0.015212	0.0747605
CTSC	-0.296112	0.0103856	0.0578341
LINC00997	-0.295877	0.001442	0.0152663
PCBD2	-0.295811	0.0165715	0.0792182
TMEM38B	-0.295774	0.00214041	0.0198383
PRORSD1P	-0.295774	0.0076189	0.0473093
TAF10	-0.295753	0.00495864	0.0354813
MAD1L1	-0.295642	0.00821005	0.0494393
RFFL	-0.295425	0.00461199	0.0339387
APOBEC3A	-0.295406	0.138425	0.320628
SLC36A1	-0.295288	0.0202689	0.089972
ABCB10	-0.295164	0.256959	0.473274
BRCA2	-0.295157	0.0235727	0.100353
HEXB	-0.295082	0.0198022	0.0886606
TAZ	-0.294964	0.0819536	0.227621
ITGB2-AS1	-0.294889	0.200744	0.404253
RAD51AP1	-0.294661	0.120304	0.294524
KLHL15	-0.294644	0.00829115	0.049807
ANXA11	-0.294519	0.0195573	0.0880718
FGD3	-0.29438	0.0462976	0.156598
APLP2	-0.294211	0.00678834	0.0436258
OGG1	-0.293773	0.00494502	0.0354246
PTGES	-0.293675	0.246123	0.460495
MBD2	-0.293534	0.0247434	0.103757
NCS1	-0.292773	0.242351	0.456183
IARS2	-0.292577	0.004232	0.0321709
FAM162A	-0.292521	0.00179561	0.0176578
PSMD7	-0.292411	0.000500577	0.00699851
E2F1	-0.292322	0.128038	0.305812
SLC2A14	-0.292207	0.239968	0.453277
FH	-0.291935	0.0624402	0.191076
ABCD3	-0.291926	0.0021519	0.0198921
NME1	-0.291806	0.0881122	0.239063
STK26	-0.291725	0.0011356	0.0129609
STX11	-0.29131	0.0538454	0.172862
CHCHD10	-0.291305	0.00274005	0.0236994
NDUFB5	-0.291176	0.0179717	0.0834894
SAYSD1	-0.290832	0.000285573	0.00468257
MYCL	-0.290792	0.0904423	0.24305
DSP	-0.290555	0.0410472	0.144649
SMC3	-0.290496	0.012313	0.0647992
KBTBD7	-0.290436	0.0369216	0.135249
VPS39	-0.290352	0.000117008	0.00239632
ZNF117	-0.290265	0.04837	0.160711
FPR2	-0.290232	0.259798	0.476157
PLTP	-0.29011	0.0471001	0.158347
BLM	-0.290079	0.0466835	0.157457
C20orf27	-0.290067	0.232301	0.444606
STK4	-0.290019	0.0111612	0.0606714
HP1BP3	-0.289963	0.000216108	0.00379915
RAC2	-0.289729	0.0754408	0.216234
LIG3	-0.289481	0.00489037	0.0351343
ATP2A3	-0.289306	0.0103157	0.0576763
NKG7	-0.289206	0.0554027	0.176383
CYBA	-0.289166	0.120214	0.294411
WWP2	-0.28896	0.000277866	0.00459668
STK32C	-0.288907	0.0214504	0.0937768
GINS3	-0.288578	0.0432243	0.149273
GIT2	-0.288467	0.0050189	0.035666
TADA2B	-0.288244	0.00124136	0.0138005
FNIP1	-0.288071	0.0199638	0.0891607
KIAA1109	-0.287943	0.00163573	0.0166617
C2orf48	-0.287942	0.0258001	0.106583
DUSP11	-0.287781	0.0175485	0.0824926
GPD2	-0.286984	0.0202935	0.090017
PLA2G4A	-0.286758	0.00387009	0.0301198
SDHAF3	-0.286754	0.0296228	0.116624
WBSCR16	-0.286312	0.0281582	0.113225
MDM1	-0.286275	0.00458785	0.0338187
DTYMK	-0.286167	0.13102	0.309946
ZCCHC9	-0.285932	0.0089314	0.0524119
RAD51	-0.285851	0.0603298	0.186945
JKAMP	-0.285812	0.000355096	0.00547606
MIS18A	-0.285796	0.0650907	0.196936
LACTB	-0.285683	0.0736733	0.212983
HIST1H2BC	-0.285618	0.0329674	0.12546
CEACAM4	-0.285585	0.120487	0.294707
NEDD1	-0.285344	0.00770629	0.0475361
FGR	-0.285321	0.099962	0.259976
MTHFD2	-0.285211	0.106691	0.271727
SLC39A11	-0.285113	0.0613383	0.188987
TCF19	-0.284956	0.137311	0.319058
PJA2	-0.284946	0.000635865	0.00839868
HIST1H2AH	-0.284843	0.310599	0.529262
BARD1	-0.284833	0.00536305	0.0373013
PSMD8	-0.284673	0.000160102	0.00304267
LRRC37A2	-0.28467	0.0461303	0.156184
ARHGAP11B	-0.284505	0.0135143	0.0689814
GADD45GIP1	-0.284438	0.0395069	0.140858
ATAD5	-0.28443	0.0364325	0.134065
HNRNPAB	-0.284425	0.059847	0.186099
VPS26B	-0.284091	0.000419834	0.00613896
POLE	-0.284079	0.0338405	0.127649
TMEM216	-0.283889	0.0205545	0.0907859
IGLL5	-0.283843	0.320231	0.538878
LIN54	-0.283834	0.00621057	0.0411467
RAB8A	-0.283733	0.000875205	0.0106751
TEX2	-0.283647	0.0381697	0.138312
CHIT1	-0.283572	0.423549	0.638406
ZMAT5	-0.283529	0.0292289	0.115884
AMPD3	-0.283323	0.0221327	0.0958826
CLK4	-0.283197	0.0021624	0.0199232
VDAC1	-0.282986	0.0119886	0.0637324
TMEM154	-0.282958	0.128771	0.307277
ZNF658	-0.282953	0.0395729	0.141053
C9orf156	-0.282821	0.0037503	0.0295577
MSH3	-0.282747	0.00231657	0.0209553
CEP57	-0.282635	0.0054018	0.0374297
ATPIF1	-0.282408	0.114821	0.285167
COX7C	-0.282129	0.0290096	0.115379
PDCD6IP	-0.282113	0.00189319	0.0183259
FADD	-0.281881	0.0141028	0.0710224
PPIH	-0.281832	0.00406895	0.0311986
CKAP5	-0.281811	0.0890976	0.240581
EIF2A	-0.281781	0.00158986	0.0163579
DEPDC1B	-0.281744	0.186593	0.38567
FAM32A	-0.281554	6.73e-05	0.00163293
ARRDC1	-0.281456	0.0581065	0.182883
TMEM109	-0.28104	0.0300252	0.117464
SCARB2	-0.28089	0.00210772	0.0197266
UBE2Q1	-0.280646	0.00909883	0.0530936
CHMP2A	-0.280559	0.0017583	0.0173719
PKP4	-0.280431	0.0921075	0.245877
SAC3D1	-0.280418	0.013444	0.0687918
IQGAP2	-0.280402	0.0760013	0.21737
COX19	-0.280313	0.000789334	0.00990972
FAM102B	-0.279954	0.0367039	0.134795
EEF1B2	-0.279796	0.00429852	0.0325175
CECR1	-0.279613	0.147596	0.333795
MTCH2	-0.279227	0.00743786	0.0465484
RPIA	-0.279125	0.0494736	0.163539
EIF3K	-0.279051	0.00947823	0.0543631
BAZ2B	-0.278844	0.0430402	0.148927
NDC1	-0.278821	0.0406228	0.143805
NTAN1	-0.278326	0.0133198	0.0683818
EME1	-0.278264	0.0603898	0.186945
VPS29	-0.278198	0.00546289	0.0376376
ITGAE	-0.278133	0.109675	0.276108
TMX1	-0.278002	0.00311676	0.0259119
MRPL1	-0.277913	0.056088	0.178018
RNF181	-0.277732	0.00203267	0.0192414
C1GALT1	-0.277451	0.0114691	0.0618165
APOBEC3C	-0.277166	0.0316504	0.122143
HSPB11	-0.277139	0.00992806	0.0563281
OSBPL9	-0.277059	0.00218251	0.0200295
ZCCHC24	-0.276814	0.0239852	0.101433
CENPL	-0.276693	0.0846717	0.233086
QTRTD1	-0.276687	0.00924068	0.0535942
TAF5	-0.276597	0.0144365	0.0721455
TERF1	-0.276152	0.0155211	0.0757001
TACSTD2	-0.275818	0.179122	0.376192
TTC8	-0.275695	0.00776095	0.0477293
ACSL6	-0.275676	0.373373	0.589964
POMZP3	-0.275445	0.0154578	0.0754912
MRPL44	-0.275247	0.000702611	0.0090777
DNAJC8	-0.275185	0.00279854	0.0241047
ICT1	-0.27515	0.0144968	0.0723329
DPF2	-0.275078	0.00101244	0.0118601
GMPS	-0.275042	0.0171703	0.0812372
CTCF	-0.274827	0.0219192	0.0951901
WDR55	-0.274642	0.00131527	0.0144064
C7orf26	-0.274506	0.0167014	0.0796554
GNAI2	-0.274052	0.00899429	0.0526566
SNRNP27	-0.274012	0.0422664	0.147175
COPS3	-0.273531	0.0250706	0.104669
RFC5	-0.27345	0.0479217	0.159641
LSM11	-0.273335	0.0679047	0.202047
STXBP5-AS1	-0.273021	0.00553972	0.0379985
UBE2L3	-0.272468	0.00315025	0.0261052
STAU2	-0.272438	0.0332121	0.126147
HADHA	-0.272414	0.0103246	0.0576996
TUBA1B	-0.272394	0.100312	0.260638
CAPNS1	-0.272344	0.000748207	0.00947366
ATP5A1	-0.272288	0.0290491	0.115427
ATG12	-0.272176	0.00137677	0.0148187
PPP2CA	-0.272157	0.0005632	0.00771776
HIST1H1D	-0.271933	0.132731	0.312355
FBXO9	-0.271871	0.00941809	0.0541181
CA8	-0.271837	0.210577	0.41703
ING1	-0.271735	0.00673355	0.0434986
TTC25	-0.271455	0.15138	0.338555
MPDU1	-0.271322	0.0887845	0.240197
FAM136A	-0.271305	0.000839567	0.0103624
CXorf56	-0.271041	0.000313581	0.00500819
SNX2	-0.271023	0.0077063	0.0475361
ASRGL1	-0.270974	0.071135	0.207797
ALAD	-0.270832	0.265312	0.482099
SHMT1	-0.270792	0.0810065	0.225949
SFT2D3	-0.2704	0.00758867	0.0472625
RPS24	-0.270199	0.00212368	0.0198115
TK1	-0.269824	0.245479	0.459704
NDUFB10	-0.269742	0.00103049	0.0120205
TOP1MT	-0.269736	0.0186232	0.0854507
HIST1H2BG	-0.269697	0.181107	0.379134
MELK	-0.269589	0.133266	0.312976
NDUFA7	-0.269541	0.0112909	0.0611814
MLX	-0.269402	0.0106035	0.0585459
S100A11	-0.269312	0.141023	0.324649
ZNF12	-0.269309	0.00327075	0.0268331
TIMP2	-0.269003	0.0511338	0.167308
PTPN12	-0.268944	0.0586467	0.183931
CDKL5	-0.268824	0.0299889	0.117396
ARPC2	-0.268811	0.0139438	0.0703642
DCXR	-0.268708	0.038528	0.138779
PHB2	-0.268682	0.00491129	0.0352643
RFC1	-0.268536	0.00366181	0.0290815
BTF3L4	-0.268379	0.00162555	0.0166287
SLC2A4RG	-0.268324	0.0544141	0.174255
CFL2	-0.268215	0.0332424	0.126147
FBXL17	-0.267987	0.0160052	0.0772538
DNAAF5	-0.267826	0.105064	0.268912
POR	-0.267747	0.0692051	0.204173
GNG2	-0.267626	0.0421603	0.14707
DIP2A-IT1	-0.267499	0.0133675	0.0685417
CCDC59	-0.267443	0.036744	0.134846
ARL4A	-0.267347	0.0538156	0.172857
C7orf31	-0.267183	0.0244417	0.102978
LPGAT1	-0.267105	0.0139238	0.0702919
SDHD	-0.266959	0.0105758	0.0584891
RASAL3	-0.266931	0.0767932	0.218613
VIM	-0.266764	0.0129617	0.0672094
TALDO1	-0.266456	0.0326737	0.124446
EXOSC1	-0.266346	0.000587163	0.00795839
RSU1	-0.2662	0.0629353	0.192098
PYCR1	-0.266027	0.273501	0.491306
PCBP3	-0.265965	0.032667	0.124446
TRAP1	-0.265956	0.136752	0.318323
NDUFS7	-0.265922	0.0388207	0.139492
FBXL3	-0.265814	0.0175386	0.0824771
DYM	-0.265696	5.01e-05	0.0013183
SAP130	-0.265624	0.0116184	0.0624858
FANCE	-0.265293	0.0913603	0.244724
PBK	-0.265081	0.309127	0.527476
MTDH	-0.264928	0.0020659	0.0194671
PRDX2	-0.264824	0.355531	0.573867
TYMS	-0.264803	0.127312	0.304761
CCDC22	-0.2647	0.105647	0.270072
IMPDH2	-0.26468	0.101565	0.263044
CDC40	-0.264632	0.00992959	0.0563281
HCLS1	-0.264631	0.087242	0.237688
QARS	-0.264292	0.0179245	0.0834224
ST7-OT4	-0.264278	0.00467967	0.0342139
RHAG	-0.264165	0.44477	0.657396
ZNF280D	-0.263913	0.0367467	0.134846
BTBD6	-0.263844	0.0897799	0.241845
ARMC1	-0.263653	0.0879023	0.238597
NUAK2	-0.263586	0.13813	0.320367
PSPH	-0.263548	0.0197874	0.0886582
CYC1	-0.263539	0.0950015	0.251229
EDF1	-0.263396	0.000513108	0.00713358
AUNIP	-0.26338	0.0923105	0.246155
ALDH9A1	-0.263334	0.000299069	0.00483371
MCM3	-0.262938	0.188015	0.387423
CARD9	-0.26237	0.107879	0.273571
ZNF516	-0.26184	0.0351115	0.130933
NOMO3	-0.261776	0.00787265	0.0481305
TGM2	-0.261773	0.341313	0.559652
TMX2	-0.26177	0.0153138	0.0749648
RHOT1	-0.261735	0.00270493	0.0234774
LOC100288778	-0.261652	0.122237	0.297298
SFT2D1	-0.261531	0.00877612	0.0519421
HSDL1	-0.261528	0.00566852	0.0386261
DPEP2	-0.261432	0.127435	0.304946
ATPAF1	-0.261299	0.0734889	0.212565
PLS1	-0.261176	0.153127	0.340772
CEP250	-0.260754	0.0147161	0.0731334
PTPMT1	-0.260238	0.00256014	0.0226692
ABHD13	-0.26017	0.00528654	0.0369552
NDUFA6	-0.260154	0.00210615	0.0197266
ARL8A	-0.25996	0.0797016	0.223816
TICRR	-0.259953	0.15504	0.342941
AK2	-0.259788	0.063538	0.193559
HEBP1	-0.259766	0.133657	0.313498
MFSD1	-0.259706	0.0156605	0.0761818
RNF130	-0.259658	0.037211	0.135716
VAT1	-0.259531	0.119442	0.292866
PPP2R3C	-0.259214	0.000335984	0.00524616
MRPL18	-0.259186	0.046482	0.157021
RBL1	-0.259077	0.017624	0.0826286
EBP	-0.259068	0.00259858	0.0228091
HSPA1L	-0.258732	0.0130144	0.0673981
ACTB	-0.258659	0.00185484	0.0180956
ARAP2	-0.258654	0.0515146	0.167859
ERP44	-0.258612	0.00212477	0.0198115
CACYBP	-0.25829	0.0185181	0.0851503
SLC25A5	-0.258276	0.0179251	0.0834224
ARHGAP9	-0.258205	0.0602235	0.18694
CNTRL	-0.258184	0.0151138	0.0743664
DEK	-0.258156	0.00811239	0.0491431
IFIT1	-0.257846	0.404347	0.619141
SNRK	-0.257587	0.00462916	0.0340046
CHMP2B	-0.257266	0.00768444	0.0475008
EIF2S3	-0.257234	0.000965532	0.0114291
SMIM3	-0.257157	0.126858	0.304151
H1F0	-0.257155	0.183039	0.381263
EBNA1BP2	-0.257143	0.0790197	0.222851
TARS	-0.257051	0.0923101	0.246155
BRIP1	-0.257041	0.0280265	0.112915
CYBRD1	-0.256936	0.168168	0.360683
WHSC1L1	-0.256923	0.0139168	0.0702919
ZFX	-0.256861	0.00762414	0.0473093
HIST1H4K	-0.256755	0.142211	0.326296
POLR2J4	-0.256732	0.000728407	0.00930459
RBMX2	-0.256511	0.00151476	0.0157548
TOR1A	-0.256503	0.00212434	0.0198115
UBE2T	-0.25629	0.296939	0.516247
ERLIN1	-0.25604	0.136514	0.318038
PRKAR1B	-0.255963	0.173702	0.369255
C8orf59	-0.255841	0.0037101	0.0293152
ITGB2	-0.255809	0.0917087	0.245287
LMAN2	-0.255593	0.0277432	0.112137
CS	-0.255535	3.95e-05	0.00111217
HIST1H2BK	-0.255329	0.0688198	0.203657
INTS12	-0.255278	0.00462073	0.0339829
APC	-0.255243	0.00656721	0.0427516
TNNI2	-0.255152	0.187907	0.387378
RGS16	-0.25512	0.155532	0.343245
DOLPP1	-0.255062	0.109293	0.275594
HIF1A	-0.254811	0.096163	0.253316
LPPR2	-0.254583	0.134398	0.314551
MTF1	-0.254521	0.0211633	0.0927826
MRPL49	-0.254114	0.0109636	0.0599258
HIST1H2AI	-0.253997	0.302607	0.520784
LIG1	-0.253179	0.0787408	0.222322
DNAJC15	-0.25306	0.0717339	0.209095
ENTPD1	-0.252994	0.100912	0.26171
NUDCD2	-0.252924	0.0199922	0.0891607
FYB	-0.25288	0.145538	0.330961
PLEKHF2	-0.252865	0.00923045	0.0535849
ZNF75D	-0.252811	0.0230551	0.0989474
TP53INP2	-0.252749	0.0600131	0.186476
GOLGA4	-0.252728	0.0396564	0.14131
SIMC1	-0.252724	0.0261579	0.107562
ANKRD44-IT1	-0.252659	0.0367632	0.134867
SLC37A4	-0.252649	0.313175	0.531919
TESK2	-0.252625	0.0256095	0.105994
KANSL1L	-0.252521	0.0173413	0.081797
MICB	-0.252388	0.029516	0.116472
SPCS1	-0.252365	0.000889842	0.0108074
SYNGR1	-0.251889	0.230456	0.4423
HDAC3	-0.251802	0.0413332	0.145204
DDX19B	-0.251762	0.000589132	0.00797639
VPS25	-0.251723	0.0394791	0.14084
ARV1	-0.251715	0.220153	0.428683
CHAMP1	-0.251415	0.0463029	0.156598
XRCC4	-0.251385	0.0569033	0.179825
C14orf166	-0.251283	0.0054087	0.0374303
KPNA2	-0.25127	0.106089	0.27078
XPA	-0.251193	0.0368581	0.135096
STX8	-0.251142	0.0179342	0.0834224
NUDT19	-0.250899	0.0394451	0.14084
ARSD	-0.250872	0.18302	0.381263
DDX41	-0.250481	0.00457165	0.0337417
NCAPD3	-0.250408	0.0856712	0.234732
SFMBT1	-0.2503	0.0433844	0.149702
XRCC5	-0.249975	0.0014074	0.0150798
HIST2H2AB	-0.249734	0.153418	0.341115
MPHOSPH10	-0.249565	0.108708	0.274787
ARHGAP23	-0.249442	0.301636	0.520256
ZFAS1	-0.249426	0.0174233	0.0821077
TSN	-0.249416	0.00127166	0.0140493
PPT2	-0.249394	0.285721	0.504638
RSC1A1	-0.249382	0.175279	0.371259
VPS54	-0.249362	0.00809014	0.0490739
SNX5	-0.249	0.00768941	0.0475008
POLR2K	-0.248729	0.00649216	0.042402
ATP5SL	-0.248649	0.00814338	0.0491632
MRPS15	-0.248503	0.0028948	0.0246266
CD163	-0.248401	0.339664	0.558424
LARP7	-0.248336	0.0174674	0.0822047
IPMK	-0.248257	0.171656	0.36564
PHLDA1	-0.248166	0.37158	0.588627
CCT6B	-0.247947	0.00166643	0.0167845
CCT5	-0.247624	0.060298	0.18694
CENPC	-0.247533	0.01361	0.0693558
IL1R1	-0.246959	0.216757	0.424932
GPS2	-0.246948	0.0294131	0.116266
SPDL1	-0.246943	0.118499	0.291302
FCGR3B	-0.246847	0.522327	0.719949
RRP36	-0.246785	0.00652121	0.0425471
NSD1	-0.246587	0.00129156	0.0142186
SMIM7	-0.246405	0.0181963	0.0842316
ICMT	-0.246327	0.247047	0.461737
SNX14	-0.246325	0.00647558	0.042402
LINC00888	-0.246307	0.00168983	0.0169156
LRRC37B	-0.246273	0.00923891	0.0535942
AGPS	-0.246125	0.0168158	0.0800784
NDUFS5	-0.245899	0.0091841	0.0534657
RSL24D1	-0.245607	0.0100293	0.0567124
EMC10	-0.245605	0.0184986	0.0850923
NFRKB	-0.245517	0.00663637	0.0430274
SLC25A38	-0.245469	0.191786	0.392768
BTF3	-0.245234	0.00156988	0.0161792
ARID4A	-0.245231	0.0671335	0.200674
AGTPBP1	-0.245118	0.0119623	0.0636741
IWS1	-0.245103	0.0142486	0.0714961
RPL14	-0.245029	0.00259109	0.0227781
ATF1	-0.245013	0.0616282	0.18944
PARVG	-0.244956	0.106987	0.272133
HOMEZ	-0.244862	0.0961783	0.253316
ADSL	-0.244776	0.0566234	0.179214
COMMD9	-0.244739	0.0220573	0.0956227
CDC7	-0.244504	0.13877	0.320964
AP5Z1	-0.24429	0.107706	0.273219
ADGRG3	-0.243971	0.282066	0.501332
STIL	-0.243818	0.114847	0.285167
EMC8	-0.243742	0.0199647	0.0891607
UTP14A	-0.243595	0.0428767	0.14861
MANSC1	-0.243401	0.167189	0.359265
TRIB1	-0.243183	0.155536	0.343245
S100A9	-0.243179	0.0502496	0.165401
F12	-0.242627	0.0584263	0.183491
HINT1	-0.242598	0.00784321	0.0480833
RNASET2	-0.242385	0.0485862	0.161249
GET4	-0.24223	0.0297725	0.116941
FAM96A	-0.242158	0.0276055	0.111798
EPB41L4A	-0.241912	0.0918623	0.245566
LCP1	-0.241861	0.0367951	0.134944
ZFPL1	-0.241741	0.00128556	0.0141777
PDZD8	-0.241577	0.0239484	0.101312
CCDC117	-0.241575	0.0587286	0.184055
ZMIZ2	-0.24147	0.0254059	0.105433
GSTP1	-0.241337	0.187647	0.386969
MEAF6	-0.241297	0.00093213	0.0111398
PATL1	-0.241272	0.0377328	0.137209
SAR1B	-0.24113	0.00541885	0.0374588
TMEM97	-0.240827	0.0979466	0.256398
STRA13	-0.240815	0.132818	0.312355
PXK	-0.240707	0.0169787	0.0805452
NOC4L	-0.240676	0.0218371	0.0948664
DSN1	-0.240489	0.0902773	0.242869
TRAPPC2L	-0.240408	0.0321309	0.123334
GS1-124K5.11	-0.240251	0.00630736	0.0416547
NDEL1	-0.240162	0.0541279	0.17348
UQCRFS1	-0.240124	0.00141973	0.0151155
C7orf60	-0.24001	0.0346618	0.12988
ZNF641	-0.23996	0.104669	0.268067
IQCE	-0.239717	0.0273081	0.110883
METAP2	-0.239715	0.152738	0.34009
FRG1	-0.239704	0.0578807	0.182357
TBL2	-0.239682	0.0176885	0.082775
THUMPD3	-0.23968	0.00452516	0.0335082
TSEN15	-0.239606	0.00965376	0.0551409
RFC3	-0.239534	0.0955863	0.252238
UGCG	-0.239529	0.118866	0.291801
MCEMP1	-0.239431	0.186093	0.385171
PSMD9	-0.239413	0.125688	0.302397
FAH	-0.239211	0.131681	0.311093
MIF4GD	-0.239039	0.0079104	0.0482663
RPS6KA1	-0.238984	0.0566497	0.179251
JADE1	-0.238978	0.00866019	0.051551
FGD4	-0.238755	0.126475	0.303584
DDX11L2	-0.238606	0.107531	0.27298
ERGIC3	-0.238554	0.0506349	0.166316
SNRPC	-0.238545	0.00889777	0.0523628
FEN1	-0.238221	0.242105	0.455954
PGP	-0.238162	0.0244608	0.102989
EPOR	-0.238054	0.368373	0.586127
DIS3L	-0.237878	0.0278328	0.112315
COMMD6	-0.237829	0.0305602	0.118846
ACTN1	-0.2378	0.0960739	0.25323
IFT22	-0.237798	0.0260817	0.107447
CCDC159	-0.237796	0.0261467	0.107562
ZNF791	-0.237761	0.0231206	0.09917
TSFM	-0.23773	0.0348725	0.130394
C1D	-0.237614	0.0134349	0.0687739
PID1	-0.237538	0.204738	0.409773
TMED5	-0.237505	0.018236	0.084283
TLR8	-0.237424	0.31868	0.537286
TSPAN13	-0.237216	0.265069	0.481799
SYF2	-0.2372	0.0658843	0.198323
RFWD3	-0.237163	0.0415396	0.145764
LMNB1	-0.237108	0.0772108	0.219471
ANAPC15	-0.237076	0.00676141	0.0435583
GNG5	-0.237018	0.0169347	0.0803669
COPZ1	-0.236926	0.0666666	0.199699
ZMAT1	-0.236842	0.219798	0.428192
CALCOCO2	-0.23683	0.000819315	0.0101935
ERAP1	-0.236713	0.0276379	0.111893
TIMM10	-0.236528	0.110303	0.277241
CDC42BPA	-0.236482	0.295391	0.514421
SUCLG1	-0.236376	0.00747037	0.0466814
NIFK	-0.23636	0.0164946	0.0790125
DDX46	-0.236329	0.0128243	0.0666638
CCT8	-0.236152	0.0272738	0.110816
LOC93622	-0.236053	0.0248964	0.104097
PSMA4	-0.235757	0.0141176	0.0710684
GRN	-0.235755	0.169921	0.363157
MAST2	-0.235721	0.0258033	0.106583
WDFY1	-0.235715	0.0403084	0.142896
MCM2	-0.23545	0.293373	0.512269
APPL1	-0.23538	0.0534132	0.172032
SNRPD1	-0.235316	0.103208	0.265796
TCAF1	-0.235312	0.0255321	0.10585
RAB2A	-0.235291	0.0160331	0.0773583
CMAS	-0.235274	0.269453	0.486574
RNF20	-0.235097	0.0103859	0.0578341
CRLF3	-0.235035	0.0230353	0.0988966
DOK3	-0.234812	0.0665074	0.199475
RABL6	-0.234582	0.0159853	0.0772178
NABP2	-0.23453	0.00988159	0.0561327
ASB8	-0.234292	0.00614084	0.0408371
NBPF3	-0.234184	0.144816	0.329836
KBTBD2	-0.23411	0.00895742	0.0524902
MIR628	-0.23391	0.0266835	0.109023
IARS	-0.233895	0.224986	0.435095
DLAT	-0.233852	0.040436	0.143267
PROSER2	-0.233698	0.0597636	0.185939
RTCA	-0.233618	0.000585188	0.00794029
EIF4H	-0.233608	0.0196675	0.0883118
DENND2C	-0.233479	0.200493	0.404009
SETD8	-0.2334	0.0422636	0.147175
DDX55	-0.233278	0.00979923	0.0558435
WDR61	-0.233273	0.142571	0.326651
DUSP12	-0.233044	0.00526944	0.0368979
CKS2	-0.232834	0.325014	0.543908
SOS2	-0.232673	0.075514	0.216359
TSNAX	-0.232602	0.0140298	0.070712
PPID	-0.232594	0.0653698	0.197494
EIF3D	-0.232482	0.00192359	0.0185479
RAB11FIP2	-0.23246	0.0482186	0.160463
DCTN4	-0.232442	0.00444272	0.0332042
APOBEC3B	-0.232427	0.144085	0.328869
SLTM	-0.232337	0.0319842	0.122961
C5orf15	-0.2323	0.0194424	0.087745
SLC2A13	-0.231968	0.0849094	0.233331
KRR1	-0.231787	0.0399454	0.142014
HEXA	-0.231585	0.0853286	0.234168
ELOVL5	-0.231496	0.0197565	0.0885517
IER3IP1	-0.231469	0.0130431	0.0674628
FAM114A1	-0.231456	0.010574	0.0584891
CTDSPL2	-0.231436	0.013848	0.0701011
PCYOX1L	-0.23143	0.130834	0.309886
CPSF3	-0.231407	0.0504955	0.16599
RNF115	-0.231262	0.00812248	0.0491431
LINC01268	-0.231231	0.285493	0.504485
MAP7D2	-0.231118	0.0222251	0.0961824
VOPP1	-0.231025	0.170785	0.364472
ESD	-0.230842	0.0351035	0.130933
SYTL1	-0.230778	0.190821	0.391263
UBXN2B	-0.230763	0.0900609	0.242445
NDUFA11	-0.230619	0.0239315	0.101297
RGL1	-0.230591	0.245415	0.459677
RGS2	-0.230472	0.196251	0.398238
SRA1	-0.230321	0.0627248	0.191636
NDUFB7	-0.230304	0.0533707	0.171985
SLC1A4	-0.230231	0.0722923	0.210328
FES	-0.230228	0.239807	0.453248
WTAP	-0.230061	0.0291205	0.115562
ZBTB14	-0.229931	0.00753829	0.0470113
ATP5F1	-0.22992	0.00121294	0.0136062
ATP5D	-0.229896	0.0225018	0.0970755
RNASEH2A	-0.229887	0.263122	0.479681
EMC7	-0.229844	0.00242397	0.0216831
DNAJC4	-0.229749	0.00677145	0.0435848
ZYG11B	-0.229599	0.00854422	0.0510804
SLC37A2	-0.229266	0.140866	0.32441
NCKAP1L	-0.229209	0.0138084	0.070041
XBP1	-0.229066	0.0440694	0.151309
TBC1D24	-0.229061	0.153804	0.341545
PPIP5K2	-0.228773	0.0247629	0.103804
SLC7A1	-0.228759	0.270069	0.487537
PREPL	-0.228654	0.146638	0.332705
KIAA1524	-0.22864	0.107524	0.27298
PFN1	-0.228545	0.037316	0.135972
WAS	-0.228147	0.0792494	0.22327
LOXL3	-0.228133	0.0884357	0.239654
NCAPD2	-0.228095	0.290127	0.508817
PPP1R11	-0.228025	0.0142151	0.0713859
UBXN11	-0.228016	0.115044	0.285577
SDHB	-0.227859	0.0044026	0.0329837
VAMP8	-0.227856	0.159303	0.34883
SNHG16	-0.22782	0.0234522	0.10003
VKORC1L1	-0.227755	0.192514	0.393805
EPS8	-0.227754	0.168713	0.361539
AP3B1	-0.227544	0.0208283	0.0916696
ROGDI	-0.227512	0.0738768	0.21329
PTPN9	-0.227511	0.0444905	0.152166
LRRC8D	-0.227454	0.0612432	0.188835
UTP11L	-0.227313	0.010224	0.0574478
CUEDC1	-0.227145	0.164489	0.355863
SAMSN1	-0.22712	0.231324	0.443486
SMS	-0.227103	0.016005	0.0772538
CTSA	-0.227041	0.0692047	0.204173
SLC25A46	-0.226694	0.0184971	0.0850923
LCMT1	-0.226613	0.00053482	0.00740231
GYPC	-0.226468	0.190831	0.391263
CEP120	-0.226362	0.0119276	0.063517
NQO2	-0.226219	0.16363	0.354993
GNPTG	-0.226169	0.00397516	0.0307641
TRAFD1	-0.226156	0.0119	0.063424
EPDR1	-0.226142	0.300212	0.519317
GBE1	-0.226106	0.0614997	0.189203
SPATA5L1	-0.22587	0.0210927	0.0925953
HSPD1	-0.225836	0.249242	0.464232
SNX3	-0.225814	0.0336026	0.12706
SIRPB2	-0.22578	0.286924	0.5056
CNPY2	-0.225693	0.0420967	0.146931
ZW10	-0.225648	0.0883102	0.239443
BRAT1	-0.225587	0.216149	0.424207
DERA	-0.225532	0.0434963	0.149879
CORO1A	-0.225522	0.243552	0.457682
HIST1H4D	-0.22548	0.43398	0.647999
ITIH4	-0.225325	0.0952861	0.251606
PCYOX1	-0.225265	0.0531751	0.171606
ANAPC13	-0.224957	0.0064905	0.042402
PSMA3	-0.224908	0.0271828	0.110555
STAG3L2	-0.22474	0.0144878	0.0723168
MASTL	-0.224707	0.0130544	0.0674651
PAK1IP1	-0.224612	0.114657	0.284896
EIF3G	-0.224572	0.00309492	0.0257647
AATF	-0.224546	0.00622016	0.0411663
SOWAHD	-0.224188	0.0506272	0.166316
NPTN-IT1	-0.223952	0.0972841	0.255116
COPG1	-0.223909	0.00196491	0.0187716
KATNAL1	-0.223808	0.148802	0.335475
RBM34	-0.22358	0.0290614	0.115438
SCD	-0.223523	0.200802	0.404273
SLC31A1	-0.223503	0.0683942	0.202978
ATPAF2	-0.223422	0.0264859	0.108377
KIAA2013	-0.223416	0.0493857	0.163292
MED14	-0.223258	0.0132945	0.0682825
RNASE2	-0.22302	0.284541	0.503907
TCP1	-0.223015	0.025048	0.104646
C3AR1	-0.222785	0.351378	0.570364
ZNF317	-0.222666	0.0297521	0.116941
PRKCSH	-0.222552	0.0071196	0.04524
PREB	-0.222515	0.131551	0.310912
CDH1	-0.222487	0.440817	0.653808
PWWP2A	-0.222483	0.00675479	0.0435583
RNPEP	-0.222416	0.0690759	0.204075
RPSAP58	-0.222371	0.195277	0.396779
ETF1	-0.222248	0.0105862	0.0584891
HOOK1	-0.222239	0.177467	0.374043
RPL6	-0.222226	0.0114079	0.0616207
STOM	-0.22217	0.103825	0.266566
KIF18A	-0.222148	0.182501	0.380894
LLPH	-0.222112	0.0165604	0.0791956
EXOSC10	-0.221833	0.0207382	0.091358
PSME1	-0.221781	0.00731597	0.0460173
TRAPPC1	-0.221727	0.0423598	0.147311
PAG1	-0.221662	0.200158	0.403466
ISCA2	-0.221586	0.0451099	0.153631
TRNAU1AP	-0.221511	0.046414	0.156846
RILP	-0.221335	0.238528	0.451792
CENPA	-0.221169	0.185198	0.384406
TMEM18	-0.221107	0.00998909	0.0565881
TTPAL	-0.221073	0.121414	0.29601
DAP3	-0.220889	0.018169	0.0841679
GPKOW	-0.220857	0.0281544	0.113225
NDUFC2	-0.220798	0.0073399	0.0461445
BCORL1	-0.220633	0.0269182	0.109874
CPNE1	-0.220609	0.166489	0.358444
CALM1	-0.220487	0.00410097	0.0313861
FRAT1	-0.22033	0.166826	0.358825
NRP2	-0.220217	0.227885	0.438915
TMEM261	-0.220181	0.0304894	0.118757
LINC01572	-0.220155	0.0295186	0.116472
ZXDC	-0.22014	0.00256921	0.0226692
ODF2	-0.220113	0.0618937	0.18994
ZNF213	-0.219978	0.0158791	0.0768542
SLC22A16	-0.219807	0.376703	0.593265
SMAD5	-0.219755	0.0441892	0.151553
RPF2	-0.219496	0.124345	0.300093
FANCA	-0.219402	0.193411	0.394597
MATR3	-0.219153	0.00303577	0.0254497
RCC1	-0.219079	0.137009	0.318595
KIF1B	-0.218914	0.0992798	0.258961
MPC1	-0.21891	0.00602413	0.0403199
GORASP2	-0.218804	0.0436401	0.150208
CENPM	-0.218773	0.265616	0.48237
ALPK1	-0.218749	0.148281	0.334641
LRRC75A-AS1	-0.218624	0.180419	0.378278
RNASE4	-0.218574	0.088712	0.240114
TTLL12	-0.218519	0.300124	0.519316
RP2	-0.218363	0.0362738	0.133822
NSL1	-0.218303	0.0213134	0.0933288
TBK1	-0.218097	0.0533325	0.171906
ECI2	-0.218043	0.260608	0.476969
ATP5C1	-0.218026	0.00389284	0.0302779
ANKRD13A	-0.218003	0.0236442	0.100504
NFIA	-0.217317	0.390353	0.605623
SEC63	-0.217245	0.0313799	0.121388
NEMP1	-0.217235	0.154051	0.341679
TLR1	-0.217125	0.152155	0.33948
PDE6D	-0.217075	0.0786556	0.22225
VDAC3	-0.217024	0.165698	0.357242
ARHGAP12	-0.216898	0.0391415	0.140231
PEX19	-0.216893	0.00132057	0.0144383
MYH10	-0.216863	0.475316	0.682576
MRPL39	-0.216762	0.085015	0.233514
UQCRC1	-0.216725	0.219037	0.427561
ACSS1	-0.216724	0.210921	0.417376
PDSS2	-0.216685	0.0952647	0.251606
CRTAP	-0.21651	0.072616	0.210826
ARCN1	-0.216439	0.00398814	0.0308071
CDC42SE2	-0.216397	0.0795215	0.223563
DHCR7	-0.21633	0.270699	0.488262
MRPS30	-0.216286	0.0511862	0.167331
GLB1	-0.216261	0.0524575	0.169834
PDIA6	-0.21623	0.0252457	0.104897
CETN2	-0.216209	0.0634394	0.193352
SNX24	-0.216201	0.0274652	0.111339
MPLKIP	-0.216147	0.0172335	0.081474
ELF2	-0.216119	0.00215262	0.0198921
ARPC5	-0.216047	0.172814	0.367603
LOC727896	-0.216025	0.256563	0.472698
TMX4	-0.21602	0.0384704	0.138736
RPS6KB1	-0.215751	0.0326352	0.124424
ACSL3	-0.215667	0.130891	0.309886
TXNRD1	-0.215494	0.0110402	0.0602988
HIST1H4B	-0.215486	0.457558	0.667565
RPL36AL	-0.215483	0.0447326	0.152742
POLR3C	-0.215469	0.054818	0.175105
SNRPD3	-0.215468	0.0546946	0.17481
GFM2	-0.215443	0.00936411	0.0539725
RUNX2	-0.215259	0.112082	0.280576
TXN	-0.215242	0.0305228	0.118834
APTR	-0.215151	0.0122128	0.0645243
CTSB	-0.214934	0.130896	0.309886
TREML2	-0.214908	0.199861	0.403061
RBM25	-0.214731	0.0920061	0.245765
LACC1	-0.214728	0.0857194	0.234732
GTPBP8	-0.214577	0.0104969	0.058166
GEMIN5	-0.214469	0.189187	0.389015
NUFIP1	-0.214338	0.0539398	0.173056
NOMO2	-0.214254	0.0125263	0.0654477
LGALS12	-0.214106	0.216339	0.424381
CDCA4	-0.21396	0.194441	0.395923
MRPS9	-0.213916	0.205554	0.410811
CCDC34	-0.213841	0.187364	0.386643
PSMG3	-0.213837	0.282299	0.501458
PRIM2	-0.213775	0.116377	0.287678
MGST2	-0.213423	0.150551	0.33764
TATDN1	-0.21335	0.0184055	0.084758
NUBP1	-0.213259	0.00484155	0.0349047
TRA2B	-0.213227	0.0224225	0.0968009
ENY2	-0.213209	0.00413764	0.0315976
ACRBP	-0.212897	0.0718385	0.209225
COMMD1	-0.212839	0.0738572	0.213283
RPL5	-0.212607	0.0105143	0.0582363
THAP1	-0.212412	0.0164573	0.0789457
THEM6	-0.212352	0.185268	0.384488
AGGF1	-0.212319	0.0645738	0.195705
CDC5L	-0.21223	0.00746945	0.0466814
THOC7	-0.212031	0.0409438	0.14453
SCML2	-0.211995	0.126814	0.304104
TAGAP	-0.211813	0.164429	0.355863
PTP4A1	-0.21179	0.0752685	0.215904
HNRNPH1	-0.211548	0.0079279	0.0483256
PIGK	-0.211418	0.111837	0.280021
H2AFY	-0.211413	0.00920099	0.0535367
RAB3IP	-0.211249	0.146705	0.33276
TAF9	-0.211191	0.0196666	0.0883118
SARNP	-0.211182	0.00569317	0.0387304
SERPINB2	-0.21117	0.517832	0.71624
HIAT1	-0.21113	0.0259265	0.10695
DNTTIP1	-0.211115	0.0235764	0.100353
APEH	-0.21098	0.248107	0.462743
STAT1	-0.210946	0.114355	0.284517
C1S	-0.21076	0.178373	0.375126
PTX3	-0.210759	0.321535	0.540707
SNRPB2	-0.21068	0.0072038	0.0455422
PTAFR	-0.210427	0.248461	0.463167
TSGA10	-0.21037	0.0805859	0.225397
NOL7	-0.210194	0.00288405	0.0245688
TCEB3	-0.210164	0.0482221	0.160463
DYNLT3	-0.21012	0.115726	0.286869
CCM2	-0.209978	0.0708209	0.20729
C2orf68	-0.20985	0.0147251	0.0731486
ADPGK	-0.209809	0.0359535	0.132956
APAF1	-0.209776	0.115426	0.286353
CARS	-0.209668	0.104436	0.267525
FAM178A	-0.209548	0.0546975	0.17481
PPP2R5A	-0.209413	0.0595671	0.18574
MED21	-0.209367	0.0138643	0.0701057
ABCC13	-0.209273	0.436491	0.649828
SH3TC2	-0.209269	0.37905	0.595602
MTIF3	-0.209085	0.123245	0.298307
DCP2	-0.208975	0.023368	0.0998765
PCMT1	-0.208824	0.0692785	0.204173
WARS	-0.208756	0.12524	0.301706
SPTA1	-0.208584	0.54452	0.736351
MSH6	-0.208581	0.0739974	0.21349
PIGU	-0.208285	0.102989	0.265462
MCMBP	-0.208281	0.0458303	0.15538
SP1	-0.20828	0.00771842	0.0475855
FAM114A2	-0.208036	0.0909986	0.243912
MRPS6	-0.207946	0.0369862	0.135365
FNDC3A	-0.207906	0.0252205	0.10488
SUPT4H1	-0.207752	0.005378	0.0373634
FAM13B	-0.207692	0.00811363	0.0491431
PPIG	-0.207558	0.104153	0.267131
DYNLRB1	-0.20749	0.0905949	0.24325
EMC9	-0.207423	0.124317	0.300085
FKBP1A	-0.20738	0.0432034	0.149273
HDAC4	-0.2073	0.161884	0.35256
SBDS	-0.207191	0.134923	0.315219
SNX4	-0.207172	0.0113489	0.0613818
CLIC4	-0.207115	0.122504	0.297326
RILPL1	-0.207109	0.0630287	0.192336
ZCCHC8	-0.206972	0.0431026	0.149019
STOX2	-0.206897	0.249937	0.4649
HERC3	-0.206814	0.0144108	0.0721104
DDIAS	-0.206685	0.126658	0.303848
HIST1H3D	-0.206676	0.36129	0.579886
HARS	-0.206535	0.146059	0.331878
CTNNA1	-0.206507	0.122411	0.297326
WDHD1	-0.206502	0.267353	0.484343
H2AFX	-0.206494	0.342201	0.560667
SEMA4A	-0.20647	0.185128	0.384325
MINK1	-0.206206	0.0203284	0.0901075
CLCC1	-0.206206	0.0772742	0.219579
GABARAPL1	-0.206171	0.0730037	0.211556
TUFM	-0.206102	0.102494	0.264567
ATP5O	-0.205961	0.0922139	0.246055
ADK	-0.20595	0.0408418	0.144293
DTX2	-0.205947	0.0587969	0.18417
SRD5A3	-0.205837	0.122401	0.297326
C14orf93	-0.205831	0.0469487	0.158009
PRUNE2	-0.205653	0.450689	0.662286
PDHB	-0.205585	0.0517105	0.168293
HGSNAT	-0.205584	0.051993	0.168947
GLIPR2	-0.205458	0.109057	0.275166
LCP2	-0.205205	0.252764	0.468215
AIMP1	-0.205126	0.0176099	0.0826183
PABPC1	-0.205074	0.0364221	0.134065
FAM53C	-0.204897	0.0877363	0.238404
HNRNPDL	-0.204721	0.0134099	0.0687024
LINC00998	-0.204706	0.120936	0.295365
LIAS	-0.204554	0.0490646	0.16236
MZT1	-0.204523	0.203246	0.407903
ASNA1	-0.204459	0.0392377	0.140381
FBXW5	-0.204344	0.106142	0.27078
CAPN5	-0.204217	0.176696	0.373115
RAB23	-0.204128	0.19705	0.399142
STYX	-0.204089	0.0286579	0.114493
HSPH1	-0.2039	0.372679	0.589317
BIN2	-0.203872	0.245049	0.459314
NDUFAF5	-0.203843	0.0956885	0.252401
ENOSF1	-0.2038	0.185127	0.384325
HMGB1	-0.203654	0.0205514	0.0907859
BRIX1	-0.203587	0.0621568	0.190423
ABRACL	-0.203582	0.0646861	0.19595
ADAL	-0.203578	0.188407	0.388086
OS9	-0.203468	0.01035	0.0578159
PDS5B	-0.203317	0.0334496	0.126752
GLIPR1	-0.203189	0.413276	0.627181
MRPL35	-0.203114	0.208911	0.415051
GPR108	-0.203083	0.139281	0.32183
PBX3	-0.203022	0.140181	0.32355
CHP1	-0.20299	0.0144097	0.0721104
ACBD5	-0.202861	0.0417234	0.14612
ABR	-0.202758	0.0844623	0.232819
NUDT4	-0.202717	0.106816	0.271837
RABGGTA	-0.202635	0.0452764	0.153922
CAPZB	-0.202574	0.0444523	0.152161
MRPS35	-0.202505	0.0411836	0.144965
TMEM183A	-0.202505	0.0190007	0.0864401
RNFT1	-0.202371	0.0108107	0.0593489
H6PD	-0.202248	0.238152	0.451387
PLCG2	-0.202158	0.108152	0.273829
MRPS34	-0.202149	0.147297	0.333364
RALGPS1	-0.202052	0.128043	0.305812
HS1BP3	-0.202025	0.112312	0.280926
TDRD7	-0.202	0.0734687	0.212556
GOLGA8R	-0.201956	0.118099	0.290605
PHAX	-0.201941	0.121126	0.295648
LOC730102	-0.201918	0.160385	0.350277
ALG5	-0.201892	0.0132392	0.068165
PARPBP	-0.201796	0.221399	0.430301
ESCO1	-0.201597	0.0871203	0.237408
DOK1	-0.201572	0.202651	0.407235
NDUFAF6	-0.201437	0.0136895	0.0695896
DNAJC13	-0.201284	0.171549	0.365539
CTNNAL1	-0.20128	0.215087	0.422864
SEC24D	-0.201246	0.0349804	0.130601
ECH1	-0.200979	0.0858107	0.234818
PFDN1	-0.200929	0.010254	0.0574605
TNS3	-0.200928	0.171342	0.365348
MSL1	-0.200839	0.0603672	0.186945
CDK7	-0.200831	0.0229519	0.0985728
SPTY2D1	-0.200814	0.0264402	0.108293
SELPLG	-0.20077	0.319439	0.538128
COX5A	-0.200718	0.068786	0.203606
ATG3	-0.200705	0.017285	0.0816241
SH3RF3	-0.199995	0.197791	0.400251
LSM4	-0.199721	0.0996847	0.259744
TFDP1	-0.199716	0.278148	0.496886
NDUFB11	-0.199672	0.203567	0.408371
NUP37	-0.199608	0.243691	0.457874
PHTF2	-0.199551	0.0679343	0.202047
ARHGEF37	-0.199523	0.384297	0.600581
MCM5	-0.199457	0.206786	0.41241
POLE2	-0.199428	0.209986	0.416503
PRDM1	-0.199325	0.373919	0.590528
HNRNPLL	-0.199314	0.0854921	0.234565
BEGAIN	-0.199069	0.097267	0.255116
KCTD7	-0.198897	0.0992669	0.258961
EMC4	-0.198744	0.00881697	0.0521094
FAM120A	-0.19874	0.0195207	0.0879707
PLRG1	-0.198627	0.10144	0.262776
CTAGE5	-0.198591	0.00750711	0.0468403
[truncated: 10,430 more rows]
